# Supplementary material for: Integration of Lupinus angustifolius L. (narrow-leafed lupin) genome maps and comparative mapping within legumes
Source: Chromosome Res. 2016 May 11;24:355–78. doi: 10.1007/s10577-016-9526-8 (PMC4969343; doi:10.1007/s10577-016-9526-8)
Supplement: Supplementary file 2 — Annotation of predicted gene-coding sequences in 3′ and 5′ BAC-end sequences using BLASTX (e-value cutoff 1e-10). (XLSX 8 kb) [file 10577_2016_9526_MOESM2_ESM.xlsx]

## Sheet: Arkusz1
Integration of Lupinus angustifolius L. (narrow-leafed lupin) genome maps and comparative mapping within legumes
Chromosome Research
Katarzyna Wyrwa, Michał Książkiewicz, Anna Szczepaniak, Karolina Susek, Jan Podkowiński, Barbara Naganowska
Institute of Plant Genetics of the Polish Academy of Sciences, Strzeszyńska 34, Poznań 60-479, Poland
Email: kwyr@igr.poznan.pl; Telephone: (+48 61) 65 50 217; Fax: (+48 61) 65 50 301
Online Resource 2. Annotation of predicted gene-coding sequences in 3′ and 5′ BAC-end sequences using BLASTX (e-value cut-off 1e-10).
BAC clone	3' annotation	5' annotation
002B02	phosphatase family protein	-
004L17	-	-
008A17	-	1-acyl-sn-glycerol-3-phosphate acyltransferase
008O20	AP-1 complex subunit mu-2	-
010I16	-	-
018I03	transmembrane protein	AP-1 complex subunit mu-2
020A06	glycerol-3-phosphate acyltransferase	subtilisin-like protease
024K15	-	-
026B19	SPX domain-containing protein 2	-
030f02	L-type lectin-domain containing receptor kinase VIII.2	-
033G07	-	phosphatidylinositol 3-kinase
036L23	-	PHD finger protein MALE meiocyte DEATH protein
038J06	nodulin-45	NEP1-interacting protein
040A13	CHD3-type chromatin-remodeling factor pickle protein	IDS4-like protein
047P22
051D03		kinesin-13A
056N03	-	-
058D23	-	-
058G22	-	-
059A05	-	cysteine-rich receptor-like protein kinase 2
059F07	chlorophyllide a oxygenase	-
059J08	glutamine synthetase	-
061F03	-	-
064J15	disease resistance protein (TIR-NBS-LRR class)	-
066I06	-	-
067C07	-	-
067J14	-	-
068H10	ATP-citrate synthase alpha chain protein 1	early nodulin (ENOD40-1)
070A03	pleckstrin domain-containing family N member 1	-
076D23	ABC transporter D family member 1	-
081H12	phytoene synthase	-
083F23	-	phosphoenolpyruvate carboxylase
084A06	protein DCL, chloroplastic	-
084H02	-	ATP citrate lyase b-subunit
085K17	ribose-phosphate pyrophosphokinase 3	protein trichome birefringence-like 2
087F06	40S ribosomal protein S24-1	regulator of telomere elongation helicase 1
087N22	-	-
088H05	-	-
089G04	AP-1 complex subunit mu-2-like	protein trichome birefringence-like 2
095N22	-	-
097D16	zinc finger protein 830-like [Glycine max]	desmoplakin-like isoform X1
102A04	uracil-DNA glycosylase-like isoform X1	auxin transporter-like protein 5
103 E24	-	-
114O14	aspartate aminotransferase P2	-
122B05	NEP1-interacting protein 1	-
123D01	-	-
127N17	zinc phosphodiesterase ELAC protein 2	-
130 E19	protein trichome birefringence-like 2	-
131K15	RNA polymerase beta' subunit	-
131K22	-	chromosome condensation-like protein
131P18	-	proline-rich receptor-like protein kinase PERK13
132P08	-	-
137N08	-	aspartate aminotransferase P2
138D07	DNA-binding bromodomain protein mRNA	-
138H12	aspartate carbamoyltransferase 3, chloroplastic-like isoform X2	-
103O20	-	-
134A23	-	-
