# Supplementary material for: Integration of Lupinus angustifolius L. (narrow-leafed lupin) genome maps and comparative mapping within legumes
Source: Chromosome Res. 2016 May 11;24:355–78. doi: 10.1007/s10577-016-9526-8 (PMC4969343; doi:10.1007/s10577-016-9526-8)
Supplement: Supplementary file 3 — Verification of the localization of chromosome-specific marker physical linkages by direct visualization of reciprocal clone distribution in narrow-leafed lupin chromosomes. Two BAC-FISH probes were used simultaneously. Y localization of BACs in the same narrow-leafed lupin chromosome; N BACs were assigned to different chromosomes. (XLSX 46 kb) [file 10577_2016_9526_MOESM3_ESM.xlsx]

## Sheet: Arkusz2
Integration of Lupinus angustifolius L. (narrow-leafed lupin) genome maps and comparative mapping within legumes
Chromosome Research
Katarzyna Wyrwa, Michał Książkiewicz, Anna Szczepaniak, Karolina Susek, Jan Podkowiński, Barbara Naganowska
Institute of Plant Genetics of the Polish Academy of Sciences, Strzeszyńska 34, Poznań 60-479, Poland
Email: kwyr@igr.poznan.pl; Telephone: (+48 61) 65 50 217; Fax: (+48 61) 65 50 301
Online Resource 3. Verification of the localization of chromosome-specific marker physical linkages by direct visualization of reciprocal clone distribution in narrow-leafed lupin chromosomes. Two BAC-FISH probes were used simultaneously. Y, localization of BACs in the same narrow-leafed lupin chromosome; N, BACs were assigned to different chromosomes.
			NLL-03												NLL-04			NLL-05		NLL-06						NLL-07	NLL-08				NLL-09										NLL-10		NLL-11					NLL-12	NLL-13
		043C18	026B19	028O01	040A13	057J20	058G22	084A06	087F06	088J04	114O14	115L05	115N04	137N08	002B02	047P22	131K22	004G15	131K15	044J16	051D03	059F07	076K16	080B11	127N17	074I10	084D22	111B08	142D04	142D13	004L17	008A17	015P08	038J06	059J08	061F03	067J14	122B05	138D07	138H12	057K22	077C13	020A06	030F02	036L23	056N03	097D16	094P05	102A04
NLL-01	043C18
NLL-03	026B19	-
	028O01	-	-
	040A13	-	Y	-
	057J20	-	-	-	-
	058G22	-	Y	-	Y	-
	084A06	-	-	Y	-	-	-
	087F06	-	-	-	-	-	-	Y
	088J04	-	-	-	-	-	-	-	-
	114O14	-	-		Y	-	Y	Y	-	-
	115L05	-	-	Y	-	-	-	-	Y	-	-	Y
	115N04	-	-	Y	-	-	-	-	Y	-	-	Y
	137N08	-	-	-	-	-	Y	Y	-	-	Y	-	-
NLL-04	002B02	-	-	-	-	-	-	-	-	-	-	-	-	-
	047P22	-	-	-	-	-	-	-	-	-	-	-	-	-	Y
	131K22	-	-	-	-	-	-	-	-	-	-	-	-	-	Y	Y
NLL-05	004G15	-	-	-	-	-	-	-	-	-	-	-	-	-	-	-	-
	131K15	-	-	-	-	-	-	-	-	-	-	-	-	-	-	-	-	Y
NLL-06	044J16	-	-	-	-	-	-	-	-	-	-	-	-	-	-	-	-	-	-
	051D03	-	-	-	-	-	-	-	N	-	-	-	-	-	-	-	-	-	-	-
	059F07	-	-	-	-	-	-	-	-	-	-	-	-	-	-	-	-	-	-	-	-
	076K16	-	-	-	-	N	-	-	-	-	-	-	-	-	-	-	-	N	-	-	-	-
	080B11	-	-	-	-	-	-	-	-	-	-	-	-	-	-	-	-	-	-	-	-	-	Y
	127N17	-	-	-	-	-	-	-	N	-	-	-	-	-	-	-	-	-	-	-	Y	Y	-	-
NLL-07	074I10	-	-	-	-	N	-	-	-	-	-	-	-	-	-	-	-	N	-	-	-	-	-	N	-
NLL-08	084D22	-	-	-	-	-	-	-	-	-	-	-	-	-	-	-	-	N	-	-	-	-	-	-	-	-
	111B08	-	-	-	-	-	-	-	-	-	-	-	-	-	-	-	-	N	-	-	-	-	-	-	-	-	Y
	142C04	-	-	-	-	-	-	-	-	-	-	-	-	-	-	-	-	N	-	-	-	-	-	-	-	-	Y	Y
	142D13	-	-	-	-	-	-	-	-	-	-	-	-	-	-	-	-	N	-	-	-	-	-	-	-	-	Y	Y	Y
NLL-09	004L17	-	-	-	-	-	-	-	-	-	-	-	-	-	-	-	-	-	-	-	-	-	-	-	-	-	-	-	-	-
	008A17	-	-	-	-	-	-	-	-	-	-	-	-	-	-	-	-	-	-	-	-	-	-	-	-	-	-	-	-	-	Y
	015P08	N	-	-	-	-	-	-	-	-	-	-	-	-	-	-	-	-	-	-	-	-	-	-	-	-	-	-	-	-	-	-
	038J06	-	-	-	-	-	-	-	-	-	-	-	-	-	-	-	-	-	-	-	-	-	-	-	-	-	-	-	-	-	-	-	Y
	059J08	-	-	-	-	-	-	-	-	-	-	-	-	-	-	-	-	-	-	-	-	-	-	-	-	-	-	-	-	-	-	-	-	Y
	061F03	-	-	-	-	-	-	-	-	-	-	-	-	-	-	-	-	-	-	-	-	-	-	-	-	-	-	-	-	-	-	-	-	-	-
	067J14	-	-	-	-	-	-	-	-	-	-	-	-	-	-	-	-	-	-	-	-	-	-	-	-	-	-	-	-	-	-	-	-	-	-	-
	122B05	-	-	-	-	-	-	-	-	-	-	-	-	-	-	-	-	-	-	-	-	-	-	-	-	-	-	-	-	-	-	-	-	-	-	-	Y
	138D07	-	-	-	-	-	-	-	-	-	-	-	-	-	-	-	-	-	-	-	-	-	-	-	-	-	-	-	-	-	-	-	-	-	-	Y	-	-
	138H12	-	-	-	-		-	-	-	-	-	-	-	-	-	-	-		-	-	-	-	-		-	-	-	-	-	-	Y	-	-	Y		Y	-	-	-
NLL-10	057K22	-	-	-	-	N	-	-	-	-	-	-	-	-	-	-	-	N	-	-	-	-	-	N	-	-	-	-	-	-	-	-	-	-	-	-	-	-	-	-
	077C13	-	-	-	-	N	-	-	-	-	-	-	-	-	-	-	-	N	-	-	-	-	N	N	-	N	-	-	-	-	-	-	-	-	-	-	-	-	-	-	Y
NLL-11	020A06	-	-	-	-	-	-	-	-	-	-	-	-	-	-	-	-	-	-	-	-	-	-	-	-	-	-	-	-	-	-	-	-	-	-	-	-	-	-	-	-	-
	030F02	-	-	-	-	-	-	-	-	-	-	-	-	-	-	-	-	-	-	-	-	-	-	-	-	-	-	-	-	-	-	-	-	-	-	-	-	-	-	-	-	-	-
	036L23	-	-	-	-	-	-	-	-	-	-	-	-	-	-	N	-	-	-	-	-	-	-	-	-	-	-	-	-	-	-	-	-	-	-	-	-	-	-	-	-	-	-	-
	056N03	-	-	-	-	-	-	-	-	-	-	-	-	-	-	-	-	-	-	-	-	-	-	-	-	-	-	-	-	-	-	-	-	-	-	-	-	-	-	-	-	-	-	-	-
	097D16	-	-	-	-	-	-	-	-	-	-	-	-	-	-	-	-	-	-	-	-	-	-	-	-	-	-	-	-	-	-	-	-	-	-	-	-	-	-	-	-	-	-	-	-	Y
NLL-12	094P05	-	-	-	-	-	-	-	-	-	-	-	-	-	-	-	-	-	-	-	-	-	-	-	-	-	-	-	-	-	-	-	-	-	-	-	-	-	-	-	-	-	-	-	-	-	-	-
NLL-13	102A04	-	-	-	-	-	-	-	-	-	-	-	-	-	-	-	-	-	-	-	-	-	-	-	-	-	-	-	-	-	-	-	-	-	-	-	-	-	-	-	-	-	-	-	-	-	-	-
NLL-14	076D23	-	-	-	-	-	-	-	-	-	-	-	-	-	-	-	-	-	-	-	-	-	-	-	-	-	-	-	-	-	-	-	-	-	-	-	-	-	-	-	-	-	-	-	-	-	-	-	-
	115C21	-	-	-	-	-	-	-	-	-	-	-	-	-	-	-	-	-	-	-	-	-	-	-	-	-	-	-	-	-	-	-	N	-	-	-	-	-	-	-	-	-	-	-	-	-	-	-	-
	138N02	-	-	-	-	-	-	-	-	-	-	-	-	-	-	-	-	-		N	-	-	-	-	-	-	-	-	-	-	-	-	-	-	-	-	-	-	-	-	-	-	-	-	-	-	-	-	-
NLL-15	005L11	-	-	-	-	-	-	-	-	-	-	-	-	-	-	-	-	-	-	-	-	-	-	-	-	-	-	-	-	-	-	-	-	-	-	-	-	-	-	-	-	-	-	-	-	-	-	-	-
	134F01	-		N	-	-	-	-	-	-	-	-	-	-	-	-	-	-	-	-	-	-	-	-	-	-	-	-	-	-	-	-	-	-	-	-	-	-	-	-	-	-	-	-	-	-	-	-	-
NLL-16	008A03	-	-	-	-	-	-	-	-	-	-	-	-	-	-	-	-	-	-	-	-	-	-	-	-	-	-	-	-	-	-	-	-	-	-	-	-	-	-	-	-	-	-	-	-	-	-	-	-
	072O21	-	-	-	-	-	-	-	-	-	-	-	-	-	-	-	-	-	-	-	-	-	-	-	-	-	-	-	-	-	-	-	-	-	-	-	-	-	-	-	-	-	-	-	-	-	-	-	-
	087N22	-	-	-	-	-	-	-	-	-	-	-	-	-	-	-	-	-	-	-	-	-	-	-	-	-	-	-	-	-	-	-	-	-	-	-	-	-	-	-	-	-	-	-	-	-	-	-	-
	112 E01	-	-	-	-	-	-	-	-	-	-	-	-	-	-	-	-	-	-	-	-	-	-	-	-	-	-	-	-	-	-	-	-	-	-	-	-	-	-	-	-	-	-	-	-	-	-	-	-
	115G22	-	-	-	-	-	-	-	-	-	-	-	-	-	-	-	-	-	-	-	-	-	-	-	-	-	-	-	-	-	-	-	-	-	-	-	-	-	-	-	-	-	-	-	-	-	-	-	-
NLL-17	003B18	-	-	-	-	-	-	-	-	-	-	-	-	-	-	-	-	-	-	N	-	-	-	-	-	-	N	N	N	N	-	-	-	-	-	-	-	-	-	-	-	-	-	-	-	-	-	-	-
	008O20	-	-	-	-	-	-	-	-	-	-	-	-	-	-	-	-	-	-	-	-	-	-	-	-	-	-	-	-	-	-	-	-	-	-	-	-	-	-	-	-	-	-	-	-	-	-	-	-
	018I03	-	-	-	-	-	-	-	-	-	-	-	-	-	-	-	-	-	-	-	-	-	-	-	-	-	-	-	-	-	-	-	-	-	-	-	-	-	-	-	-	-	-	-	-	-	-	-	-
	033G07	-	-	-	-	-	-	-	-	-	-	-	-	-	-	-	-	-	-	-	-	-	-	-	-	-	-	-	-	-	-	-	-	-	-	-	-	-	-	-	-	-	-	-	-	-	-	-	-
	111G03	-	-	-	-	-	-	-	-	-	-	-	-	-	-	-	-	-	-	N	-	-	-	-	-	-	N	N	N	N	-	-	-	-	-	-	-	-	-	-	-	-	-	-	-	-	-	-	-
	131P18	-	-	-	-	-	-	-	-	-	-	-	-	-	-	-	-	-	-	-	-	-	-	-	-	-	-	-	-	-	-	-	-	-	-	-	-	-	-	-	-	-	-	-	-	-	-	-	-
	132P08	-	-	-	-	-	-	-	-	-	-	-	-	-	-	-	-	-	-	-	-	-	-	-	-	-	-	-	-	-	-	-	-	-	-	-	-	-	-	-	-	-	-	-	-	-	-	-	-
	136C16	-	-	-	-	-	-	-	-	-	-	-	-	-	-	-	-	-	-	N	-	-	-	-	-	-	N	N	N	N	-	-	-	-	-	-	-	-	-	-	-	-	-	-	-	-	-	-	-
NLL-18	068H10	-	-	-	-	-	-	-	-	-	-	-	-	-	-	-	-	-	-	-	-	-	-	-	-	-	-	-	-	-	-	-	-	-	-	-	-	-	-	-	-	-	-	-	-	-	-	-	N
NLL-19	067C07	-	-	-	-	-	-	-	-	-	-	-	-	-	-	-	-	-	N	-	-	-	-	-	-	-	-	-	-	-	-	-	-	-	-	-	-	-	-	-	-	-	-	-	-	-	-	-	-
	083F23	-	-	-	-	-	-	-	-	-	-	-	-	-	-	-	-	-	N	-	-	-	-	-	-	-	-	-	-	-	-	-	-	-	-	-	-	-	-	-	-	-	-	-	-	-	-	-	-
NLL-20	017B07	N	-	-	-	-	-	-	-	-	-	-	-	-	-	-	-	-	-	-	-	-	-	N	-	N	-	-	-	-	-	-	N	-	-	-	-	-	-	-	N	N	-	-	-	-	-	-	-
	083C06	-	-	-	-	N	-	-	-	-	-	-	-	-	-	-	-	N	-	-	-	-	-	N	-	-	-	-	-	-	-	-	-	-	-	-	-	-	-	-	-	-	-	-	-	-	-	-	-
unlinked	070A03	-	-	-	-	-	-	-	-	-	-	-	-	-	-	-	-	-	-	-	-	-	-	-	-	-	-	-	-	-	-	-	-	-	-	N	-	-	-	N	-	-	-	-	-	N	N	-	-
[truncated: 24 more columns]
