# Supplementary material for: Integration of Lupinus angustifolius L. (narrow-leafed lupin) genome maps and comparative mapping within legumes
Source: Chromosome Res. 2016 May 11;24:355–78. doi: 10.1007/s10577-016-9526-8 (PMC4969343; doi:10.1007/s10577-016-9526-8)
Supplement: Supplementary file 4 — Characterization and annotation of predicted gene-coding sequences in BAC clones using BLASTX. (XLSX 111 kb) [file 10577_2016_9526_MOESM4_ESM.xlsx]

## Sheet: CDS
Integration of Lupinus angustifolius L. (narrow-leafed lupin) genome maps and comparative mapping within legumes
Chromosome Research
Katarzyna Wyrwa, Michał Książkiewicz, Anna Szczepaniak, Karolina Susek, Jan Podkowiński, Barbara Naganowska
Institute of Plant Genetics of the Polish Academy of Sciences, Strzeszyńska 34, Poznań 60-479, Poland
Email: kwyr@igr.poznan.pl; Telephone: (+48 61) 65 50 217; Fax: (+48 61) 65 50 301
Online Resource 4. Characterization and annotation of predicted gene-coding sequences in BAC clones using BLASTX.
Sequence name	CDS position in BAC clone insert	Lenght of CDS (bp)	Description	e-Value	sim mean
040A13_1	5302 - 7843	1734	ein3-binding f-box protein 1	0.0E0	78.4%
040A13_2	9585 - 12394	1323	tpx2 (targeting protein for xklp2) family protein	1.5E-159	70.2%
040A13_3	24398 - 26051	459	mlp-like protein 43	2.8E-64	77.4%
040A13_4	32351 - 32566	216	hypothetical protein PHAVU_001G047400g	4.4E-13	87.75%
040A13_5	38482 - 44436	1482	aberrant root formation protein	0.0E0	72.2%
040A13_6	44689 - 44892	204	-	-	-
040A13_7	46528 - 49428	492	-	-	-
040A13_8	53100 - 57545	1200	aspartate aminotransferase	0.0E0	0.9
040A13_9	64062 - 64763	702	zinc finger protein 3-like	1.2E-53	0.56
040A13_10	69639 - 74179	1659	chd3-type chromatin-remodeling factor pickle-like isoform x2	0.0E0	69.4%
040A13_11	76142 - 78288	597	chromatin remodeling factor chd3 isoform 3	6.8E-106	96.2%
059F07_1	2460 - 8257	1272	atp-citrate synthase alpha chain protein 1-like	0.0E0	0.96
059F07_2	10384 - 14248	1074	uncharacterized protein LOC100820116 isoform X1	8.1E-103	67.6%
059F07_3	18121 - 18588	393	ubiquitin-40s ribosomal s27a-like protein	1.0E-63	82.8%
059F07_4	25691 - 26797	402	axial regulator yabby 4-like isoform x1	3.0E-67	92.8%
059F07_5	33557 - 37346	960	e3 ubiquitin-protein ligase boi-like	1.6E-170	87.4%
059F07_6	38268 - 38632	123	-	-	-
059F07_7	45095 - 49197	1536	polygalacturonase at1g48100-like	0.0E0	83.4%
059F07_8	51503 - 52162	660	-	1.4E-164	99.6%
059F07_9	52381 - 52728	348	-	6.6E-72	1
059F07_10	53502 - 58495	2880	-	0.0E0	99.2%
059F07_11	59559 - 59885	327	-	-	-
059F07_12	62873 - 63157	285	-	-	-
059F07_13	67131 - 70388	1107	protein trichome birefringence-like 2	0.0E0	84.4%
059F07_14	73377 - 78125	1782	protein nsp-interacting kinase 3	0.0E0	83.6%
059F07_15	84014 - 85144	1131	f-box kelch-repeat protein at1g23390	6.1E-155	75.4%
059F07_16	92557 - 94783	108	-	-	-
068H10_1	311 - 3791	2691	plasmid partitioning protein	0.0E0	99.2%
068H10_2	4565 - 4912	348	-	-	-
068H10_3	5131 - 8978	1632	atp-citrate synthase alpha chain protein 1-like	0.0E0	93.2%
068H10_4	14422 - 14613	192	-	-	-
068H10_5	19642 - 24072	1659	protein nsp-interacting kinase 3	0.0E0	0.83
068H10_6	49208 - 51302	516	homeobox protein knotted-1-like 6	2.3E-54	58.8%
068H10_7	73010 - 76724	609	2-phytyl- -beta-naphthoquinone chloroplastic-like	4.8E-115	90.6%
068H10_8	77486 - 77695	210	cysteine-rich receptor-like protein kinase 2	2.1E-24	86.4%
068H10_9	84320 - 86401	768	uncharacterized protein LOC102662751	5.9E-97	84.2%
068H10_10	89091 - 92339	1398	alpha beta-hydrolase superfamily protein	0.0E0	0.9
087F06_1	88 - 6539	1455	regulator of telomere elongation helicase-like protein	0.0E0	72.4%
087F06_2	8145 - 9080	936	transcription repressor ofp14	2.3E-79	65.4%
087F06_3	15395 - 18407	1191	methyltransferase family protein	3.3E-146	69.4%
087F06_4	21554 - 22949	240	60s ribosomal protein l37-3-like	4.5E-24	97.2%
087F06_5	24636 - 26489	930	late embryogenesis abundant protein	4.9E-161	91.8%
087F06_6	27863 - 28794	318	probable dynein light chain	4.1E-52	93.2%
087F06_7	30083 - 30283	201	rop guanine nucleotide exchange factor 12-like	1.9E-19	86.4%
087F06_8	30450 - 32494	1350	rop guanine nucleotide exchange factor 12-like	0.0E0	0.89
087F06_9	33789 - 34097	309	30s ribosomal protein chloroplastic	1.7E-34	0.84
087F06_10	37771 - 42023	1335	probable plastidic glucose transporter 3	0.0E0	74.6%
087F06_11	43073 - 44537	486	low quality protein: protein plant cadmium resistance 8	9.6E-43	59.8%
087F06_12	45838 - 50220	1377	ruvb-like protein 1	0.0E0	97.4%
087F06_13	51212 - 61697	1917	hypothetical protein PHAVU_005G169700g	0.0E0	83.8%
087F06_14	63723 - 63944	222	hypothetical protein PHAVU_005G169800g	4.1E-16	0.72
087F06_15	65102 - 70151	2475	zinc phosphodiesterase elac protein 2	0.0E0	78.8%
087F06_16	73627 - 75164	621	major intrinsic protein family transporter	1.4E-85	77.4%
087F06_17	79625 - 83060	1722	proteinaceous rnase p chloroplastic mitochondrial-like	0.0E0	82.6%
087F06_18	86474 - 87058	585	dehydration-responsive element-binding protein 3-like	1.7E-64	80.4%
087F06_19	91239 - 92231	225	40s ribosomal protein s24-1	8.0E-33	1
102A04_1	156 - 1340	585	auxin transporter-like protein 2	2.5E-131	1
102A04_2	2520 - 3549	450	auxin transporter-like protein 5	2.4E-83	91.8%
102A04_3	6944 - 8797	312	glycine-rich protein 2	2.3E-40	93.6%
102A04_4	13329 - 14927	1599	armadillo beta-catenin repeat family protein	0.0E0	74.4%
102A04_5	19390 - 19710	321	chaperone protein dnaj chloroplastic-like	4.9E-45	80.2%
102A04_6	22020 - 22976	957	pi-plc x-box domain-containing protein ddb_g0293730-like	0.0E0	90.4%
102A04_7	25933 - 29795	3690	translocase of chloroplast chloroplastic-like	0.0E0	64.6%
102A04_8	30581 - 31147	567	dirigent protein 23-like	8.5E-102	85.2%
102A04_9	32788 - 36131	999	eukaryotic translation initiation factor 4b3-like	1.9E-71	0.68
102A04_10	40279 - 45635	1734	endo- beta-xylanase a-like	0.0E0	76.6%
102A04_11	47801 - 51662	1791	inactive leucine-rich repeat receptor-like serine threonine-protein kinase at1g60630	0.0E0	94.2%
102A04_12	53479 - 58219	1017	hypothetical protein PHAVU_011G032900g	6.4E-155	87.8%
102A04_13	59426 - 69075	1941	adp-ribosylation factor gtpase-activating protein agd4-like isoform x3	0.0E0	83.6%
102A04_14	71008 - 72543	1536	pentatricopeptide repeat-containing protein at1g50270	0.0E0	80.8%
102A04_15	75291 - 77732	1332	btb poz domain-containing protein at1g50280-like	1.9E-166	0.85
102A04_16	79572 - 81596	675	duf3067 family protein	1.7E-131	86.6%
102A04_17	84306 - 86819	618	e3 ubiquitin-protein ligase rnf4-like	1.3E-49	0.57
102A04_18	90417 - 93473	891	60s ribosomal protein l7a-1-like	1.4E-126	0.99
102A04_19	94178 - 95220	297	uracil-dna mitochondrial isoform x1	3.8E-57	93.6%
123D01_1	6641 - 7033	393	-	-	-
123D01_2	7966 - 8217	252	-	-	-
123D01_3	10674 - 11090	417	hypothetical protein PHAVU_005G076200g	1.1E-48	74.4%
123D01_4	11497 - 12108	612	-	-	-
123D01_5	18222 - 19823	189	-	-	-
123D01_6	22964 - 23791	828	zinc finger protein zat5-like	6.7E-58	0.62
123D01_7	32879 - 33358	144	-	-	-
123D01_8	37302 - 38608	258	ras-related protein rabe1a-like	5.8E-22	61.2%
123D01_9	42038 - 42697	660	chloramphenicol acetyltransferase	1.4E-164	99.6%
123D01_10	42916 - 43263	348	-	-	-
123D01_11	44037 - 48369	2889	plasmid partitioning protein	0.0E0	99.2%
123D01_12	55259 - 55857	375	aquaporin tip1-1	1.8E-61	95.4%
123D01_13	56612 - 56773	162	probable aquaporin tip-type	1.4E-17	0.96
123D01_14	59957 - 60193	237	-	-	-
123D01_15	73746 - 73958	213	uncharacterized protein LOC102660306	4.6E-20	77.4%
123D01_16	79409 - 80564	906	uncharacterized protein LOC106794375	1.1E-69	0.79
123D01_17	85893 - 87704	435	-	-	-
123D01_18	90745 - 91011	267	hypothetical protein PHAVU_004G107400g	9.3E-19	73.8%
123D01_19	93911 - 94111	201	-	-	-
127N17_1	3100 - 5109	606	aquaporin tip2-1	1.1E-89	76.2%
127N17_2	10245 - 14069	2001	zinc phosphodiesterase elac protein 2-like	0.0E0	75.2%
131P18_1	237 - 419	183	-	-	-
131P18_2	570 - 1526	648	uncharacterized protein LOC106754966	1.1E-17	53.6%
131P18_3	3920 - 4243	324	-	-	-
131P18_4	15351 - 19224	1902	cysteine-rich receptor-like protein kinase 2	0.0E0	91.8%
131P18_5	22483 - 22808	81	-	-	-
131P18_6	25611 - 29543	1050	protein trichome birefringence-like 2	0.0E0	0.82
131P18_7	33647 - 34771	1125	f-box kelch-repeat protein at1g23390	2.0E-151	0.75
131P18_8	40348 - 41952	873	uncharacterized protein LOC103323928 isoform X1	5.0E-57	66.6%
131P18_9	53317 - 58768	1272	atp-citrate synthase alpha chain protein	0.0E0	96.4%
131P18_10	65614 - 68701	777	signal recognition particle receptor subunit beta	1.6E-150	91.2%
131P18_11	69741 - 72529	690	hypothetical protein PHAVU_002G064900g	5.1E-97	0.71
131P18_12	75177 - 75644	468	ubiquitin-40s ribosomal s27a-like protein	8.0E-88	98.6%
131P18_13	80809 - 85282	1677	polygalacturonase at1g48100-like	0.0E0	83.2%
131P18_14	86513 - 95655	2520	phosphatidylinositol 3- nodule isoform isoform x1	0.0E0	92.8%
131P18_15	97850 - 105439	957	adp-ribosylation factor 2	5.5E-126	99.2%
131P18_16	107904 - 108191	288	receptor-like kinase	5.1E-22	84.2%
138H12_C1_1	93 - 2186	1128	aspartate carbamoyltransferase chloroplastic-like	0.0E0	88.4%
138H12_C1_2	3499 - 20110	5121	upf0505 protein isoform x2	0.0E0	81.2%
138H12_C1_3	21633 - 22166	534	stigma-specific stig1-like protein 1	3.1E-40	70.2%
138H12_C1_4	23035 - 32951	1824	dihydrolipoyllysine-residue succinyltransferase component of 2-oxoglutarate dehydrogenase complex	0.0E0	90.8%
138H12_C1_5	36562 - 40757	972	-	-	-
138H12_C1_6	43025 - 48063	1767	rab3 gtpase-activating protein catalytic subunit	0.0E0	0.87
138H12_C2_1	1934 - 6781	2505	uncharacterized protein LOC100799455 isoform X1	0.0E0	76.6%
138H12_C2_2	10360 - 12240	729	anaphase-promoting complex subunit 11 ring-h2 finger protein	3.0E-91	76.6%
138H12_C2_3	15355 - 17696	537	reactive intermediate deaminase chloroplastic-like	6.4E-90	81.8%
138H12_C2_4	20232 - 23531	639	ubiquitin thioesterase otu1 isoform x1	5.6E-137	92.2%
138H12_C2_5	25402 - 27070	807	uncharacterized protein LOC100804748 isoform X1	2.2E-165	93.6%
138H12_C2_6	29054 - 29371	318	-	-	-
138H12_C3_1	235 - 2990	948	-	-	-
138H12_C3_2	5334 - 10774	4314	-	-	-
