# Supplementary material for: Integration of Lupinus angustifolius L. (narrow-leafed lupin) genome maps and comparative mapping within legumes
Source: Chromosome Res. 2016 May 11;24:355–78. doi: 10.1007/s10577-016-9526-8 (PMC4969343; doi:10.1007/s10577-016-9526-8)
Supplement: Supplementary file 5 — BAC-end sequences assigned to sequenced BAC clones. (XLS 13 kb) [file 10577_2016_9526_MOESM5_ESM.xls]

## Sheet: przypisane
Integration of Lupinus angustifolius L. (narrow-leafed lupin) genome maps and comparative mapping within legumes
Chromosome Research
Katarzyna Wyrwa, Michał Książkiewicz, Anna Szczepaniak, Karolina Susek, Jan Podkowiński, Barbara Naganowska
Institute of Plant Genetics of the Polish Academy of Sciences, Strzeszyńska 34, Poznań 60-479, Poland
Email: kwyr@igr.poznan.pl; Telephone: (+48 61) 65 50 217; Fax: (+48 61) 65 50 301
Online Resource 5. BAC-end sequences assigned to sequenced BAC clones.
BAC-end	BAC clone	Total score	E value	Sequence identity
026B19_3	040A13	824	0	0.99
040A13_3	040A13	1240	0	0.99
040A13_5	040A13	606	0	0.97
114O14_3	040A13	1160	0	0.99
114O14_5	040A13	1086	0	0.99
137N08_3	040A13	1232	0	0.99
137N08_5	040A13	1018	0	0.99
059F07_3	059F07	1230	0	0.99
059F07_5	059F07	830	0	0.99
068H10_3	068H10	1005	0	0.96
068H10_5	068H10	883	0	0.99
087F06_3	087F06	922	0	0.99
087F06_5	087F06	1038	0	0.99
102A04_3	102A04	1210	0	0.99
102A04_5	102A04	898	0	0.99
066I06_3	123D01_extended	1669	0	1
066I06_5	123D01_extended	1103	0	1
123D01_3	123D01_extended	1037	0	0.99
123D01_5	123D01_extended	1429	0	1
051D03_3	127N17	959	0	0.99
127N17_3	127N17	989	0	1
127N17_5	127N17	1099	0	0.99
008A17_3	138H12_extended	915	0	0.99
008A17_5	138H12_extended	933	0	0.99
038J06_3	138H12_extended	1188	0	0.98
038J06_5	138H12_extended	1194	0	1
061F03_5	138H12_extended	1114	0	0.99
067J14_5	138H12_extended	833	0	0.94
122B05_3	138H12_extended	1077	0	1
122B05_5	138H12_extended	1112	0	0.99
138D07_3	138H12_extended	1168	0	1
138D07_5	138H12_extended	1151	0	0.99
138H12_3	138H12_extended	979	0	0.99
138H12_5	138H12_extended	1120	0	0.99
008O20_3	14BACs supercontig	1236	0	0.99
008O20_5	14BACs supercontig	1101	0	0.99
018I03_3	14BACs supercontig	1079	0	0.99
018I03_5	14BACs supercontig	1088	0	0.99
024K15_3	14BACs supercontig	977	0	0.99
024K15_5	14BACs supercontig	353	5e-99	0.98
033G07_3	14BACs supercontig	1031	0	1
033G07_5	14BACs supercontig	1046	0	0.99
059A05_3	14BACs supercontig	1203	0	0.99
059A05_5	14BACs supercontig	985	0	0.99
081H12_3	14BACs supercontig	1064	0	1
081H12_5	14BACs supercontig	1134	0	1
084H02_3	14BACs supercontig	1395	0	1
084H02_5	14BACs supercontig	1055	0	0.99
085K17_3	14BACs supercontig	1127	0	1
085K17_5	14BACs supercontig	881	0	0.99
088H05_3	14BACs supercontig	1062	0	0.99
088H05_5	14BACs supercontig	1016	0	0.99
089G04_3	14BACs supercontig	953	0	1
089G04_5	14BACs supercontig	850	0	0.99
095N22_3	14BACs supercontig	1031	0	1
095N22_5	14BACs supercontig	965	0	0.99
130E19_3	14BACs supercontig	1051	0	0.99
130E19_5	14BACs supercontig	665	0	0.98
131P18_3	14BACs supercontig	902	0	0.99
131P18_5	14BACs supercontig	977	0	0.99
132P08_3	14BACs supercontig	894	0	0.99
132P08_5	14BACs supercontig	878	0	1
