# Supplementary material for: Integration of Lupinus angustifolius L. (narrow-leafed lupin) genome maps and comparative mapping within legumes
Source: Chromosome Res. 2016 May 11;24:355–78. doi: 10.1007/s10577-016-9526-8 (PMC4969343; doi:10.1007/s10577-016-9526-8)
Supplement: Supplementary file 6 — BAC-end sequences used for screening the narrow-leafed lupin genome sequence. (XLS 46 kb) [file 10577_2016_9526_MOESM6_ESM.xls]

## Sheet: Arkusz1
Integration of Lupinus angustifolius L. (narrow-leafed lupin) genome maps and comparative mapping within legumes
Chromosome Research
Katarzyna Wyrwa, Michał Książkiewicz, Anna Szczepaniak, Karolina Susek, Jan Podkowiński, Barbara Naganowska
Institute of Plant Genetics of the Polish Academy of Sciences, Strzeszyńska 34, Poznań 60-479, Poland
Email: kwyr@igr.poznan.pl; Telephone: (+48 61) 65 50 217; Fax: (+48 61) 65 50 301
Online Resource 6. BAC-end sequences used for screening the narrow-leafed lupin genome sequence.
BES	BAC-FISH signal	Note	Sequence or accession
002B02_3	single		AAGCTTGTGTATATATGGAGTGGCAATATCGATCTGTTGTCAATGCACCTGAAATGAACTTTGTTCTATGTCTTCAAGAGTTCTTTCAATGGTTTGAGTTTTTCCTTGATCAAGTACATGCTCCAATCAGGTGTTGAAACTTCAGTCCATTTTTTCAACAAAAGCTATAAAGTCACTGTCTTCGATCCAAACGTTGACCACCCTCAAAGGATTTGGTCCACAATCTTGTTGATTTTCTAAAAGGATAATATCATAATGATTAGAAACTTGTATATGCAAACCCTTCTTAACCAAGTGTGATTATTGGCTGAGCCAGTCCTCGAATATCATAAATATGTCCAAATGACTCATAGTTCCATCGTCTCCTTTAACCCAAGTAAATTTTCTCCCAACAAGGGG…
002B02_5	single		AAGCTTATTAAAAAGAGATGGAGGCATTAACATCCATTACACTAACCGAACAGTCAGTCAAATGTGGAAACTGTATTTCACTTCAAGGTAGGCTTCAATGATAAAAGCATATATGACAACAAAAAACACTTACCTAATGCAATTAATTGTTCTATGAAACTACAATTATGACTGAAAGATATTTTATTCCTCTCACTAAGTAATATAGTAAATATGAGAGAGACATTAAATATTGATAACAGTCCAATCTTTAAGATCCCTGAGTTAAGGATAAACATCATACTTGGCCTTGAAAACATGAAAAGGTAAAAAACATCCCGTCCAACTATGGAAAATTTTCCCAATAAAACAAGAGTAAGTTTAAATTAAAGACTGTATATTAATTTGTATTCTCATGCA…
004L17_3	single		AAGCTTGCACTTCAGTTAAAGAAGGGGGGTTAGGCATCAGATCTCTTGCAGCCCTGAATCAAGCTGCTTTGTTGAAGCTTGCTTGGGGTATGCTCTCATCTTCTCAGGACTGGGCAATTTTTTTCAGAACCAGATTCCATAAAGGTAGCAGGCCTAAATTAAGCTATGTGAGATCTTCAGTTTGGCCGGGTATCAAGAGCAATTGGCAATTGGCCTCCTCTAACTCCATTTGGCTTGTTGGTAATGGGACTCAAATTAACTTCTGGATGGATAATTGGTTGGGCTCTCCTTTGGTGGATTCTTTACTCATCCCTCATGATATTCAAAATTCCCTAACAGCTTCGGTTGCAGACTTTGTTGTGAACAATCACTGGGTTGTGCCTGATTGGTTGGCTGCTT…
004L17_5	single		AAGCTTTTTGTGATGCCTTCTTTATATGTTTTCCTTTTGCAAAACATATATGTATGTCAATATCACACTTATGTCATTTTATGTATCTTATATTAAACGTGTCTAGTTTTATATCTATCTTTTTATTTTCCCTTTTGCCCCTTTCTTTTTGTTTCCCGAATAACTATACAGGAGACAATTCTGTCTGAATCGAGAAAATCTACATATATGTAGAATTAACTATCATAACGAGTATTTTTCTATCTACAAGACTCGAATTCAAGACATTACTTAAAGAGAATCAAACATGTACTACTTGAACCAACACTTGTTGATCATTTTCCCCTTTAACTACATGCATTTCGTTCATTGACTTCTTTACTCAGATTTATTTATTTTATTAATTATTTTGTAATTGAA…
020A06_3	single		AAGCTTCTAGGGATTAGTGTCACTGTTAAGGGTACCCCTCCNCNAGCACCAAAGAAAGGCCAAAAGGGTGTCCTATTTGTTTGTAACCATAGAACAGTGTTAGACCCTGTGGTTACAGCAGTTGCACTAGGAAGAAAAATAAGCTGTGTTACTTATAGTATAAGCAAATTCACTGAAATAATTTCACCAATACAAGCTGTGGCACTTTCAAGGGATAGAGAGAAAGATGCAGCAAATATTAGGAGATTGCTTGAAGAAGGTGACTTANTTATTTGTCCAGAAGGTACAACTTGTAGAGAACCATTTCTATTAAGGTTCAGTGCACTTTTTGCTGAGTTAACTGATAGAATTGTCCCAGTTGCTATAAACACAAAACAAAGTGTTTTTTATGGGACAACA…
020A06_5	single		AAGCTTTATCCTTCTCCATTCTTGGATTATAGAAAACCATATCTATCTCACTATAATTTGCTTAGAAAGATCATGCATATTCATCTCAAGCATTAGCACTATACGATGTTTGTATAAGTAAGAAATAGATTGAAGAACAAAGAATTATGGGAGTCTTTTATATGTATTGAATAATTAAAGTCAAATTATCAAATTCATTGTTGTGTTGCTTTCAATAGTTTAAACTAGGGGTAAATATTCATAAAATGCACACTACCAAGTCATGGGAGTTTCTTGGACTTGAAAATGATGGAAGAATTCCCACAGACTCTGGTTGGAGAAAGGCAAGTTTTGGTGAAAAACAATCATAACTAATATTGATATAGGTATATATGATTCTTGTATAATCTCAATCTAATG…
030F02_3	single		AAGCTTGTTGAGGGTAAACCAGTGGAACTTCTTAACTCATTTTCAACTTACTTTGCATTTTCAATCTCATTGGATGATGTGAATGGTTTAGCTTTTGTTATGGTTCCAAGTGGTTTTGAAGGTGAGGTTTTTGATAATAGTTCTTCTTTTGGTTTGAGGGAAAGGAGGTTTAAGTTCATTAGTGTTGAGTTTAGTGCTTCAAGGAATGGTAAAAATGGTGGTTCTGGTTATTGTATTGCGAGCATTAATGTTGGAAATTCAGTAGTTGCTAAAATAAGAAATGATTCATCTATTAATGCGAGTCTAAAAAGTGGTGAAAAGCTTCATGCTTGGATTGATTATGAAGCGAGTTCGAGGCGCTTATAAGTGAGGTTGAGTCGATATGGCCATTCAAGGCCT…
030F02_5	single		AAGCTTGTAGCTATGTAGGTAGCTTATTATGCTAGAAGTATTCGATAAGCTAATTTTGTGACAAGTTGAAATTTGAAAAAAACTAAAAAGTAGATACAATATTTATTATTTATTTGGTTGTTTATTAATTAAATAATTATTAATCGGAGTAATTAAATACAAAGGTATTTCAAAATAAAAAAATTCAAAATTTATTTATATTTGTTATGCAATATTTTTATTTATTTAGAGATGTGATGAGATAGTAAGAAATAATAGGGTATTTTAGTTGGTGGTAACTACTATAATTTTTAAAAATTTGAAGGATGGAATTTGAAAGTGAATATTGAAATATATTTTTATTTTCTAAACATTACTTCAGGTAACTTCTTGAAAGTTAGCTTTCAAACATTACAAACT…
036L23_3	single		AAGCTTGTGATTTCTAAATGGCCCATTTACCCAATCCCTTAAAATTAAGGTGATCAAAGAGGTTGAAGACTTGAAGTGTTACATTTGACACTACTGATTGTCCTTTTGCCTTGTTAGGAGCAGAGAAAATATTAACGATAAAAGCGAAGCAATCTTTTTATATTGACATTTTTTACTAATCTATAGTTGAGTGAAGATTATCTCATTTTCCCTTCTCATCAATAATACGTTCCAGTGTTCCATTCATTTGCAACTCTACATTAGTCATGGAAAAAAGGGGAGGGACCTAGTCAGATGACGTTATGGGTGACATTATCTAATGTAATTTTCAACCAAGTTTTCACATCCTATTAACAAGACTGTTAAGATTTGTTAATTCTAGTAGCTTTTAACTTTTAT…
036L23_5	single		AAGCTTCCACGACAGAATCTATAACCCCACCTACCAAACCAAGAGTGGCCATAAGCAACTCCGTGAAGAAGGCGAAGATCCATACACCTCTTCCTTGAAACATCCTCCACTGAAATTCTCCTACATAAATACAAAGAAAATAGTACCAAATTAAACTTTAACCCTTCTTGAATGCTCAATAAATGGATCTAACTAGAATCAGTAAGATAAGTTATTTATCCTTTTAAATACCTTGCTTTAAGGTTCGTGCAGATTCTGTCCCATAGATCCATGATTTCTCTACCACTGAGGACTTTCGATCCCCCTTCATAGCCATTAATGCAAATCAAATGGCCACAGCCATTGCAGTGAATCACTCCATGCAAGAGATGACTCTGATTATCAAAAGCACCATCATCT…
047P22_3	single		AAGCTTCCCATTCATTAAAAAATGATAAGAGTAAAATACACTCATGTTATACGAATTTCAATTAAATTATATAAATTACTCTTCTTTATATATATACGTGTATATATATATATATATATATTACGATAAGTATAATCTTTTAAATAAAAAAGACTTTGAGAAAACTTGTGTTTTCTGAATTATATGAAGCCAGTAAGCAAACACTGAATTCATGTAAAGACAAATCTAAATAGTATAAGAGTGATTTAAACAACATCTCATTAAAATTGTTAATACATTCTGTAACAAATAACAAACAATGAAGAAAGATTGATTCTTACATTATTTGGACTTATTTTCATAATAATGATACTTTGTTTAACTTAATTATATTCATCACTATTTTTGTTTAAAAAATCA…
047P22_5	single		AAGCTTTATTTGCCAACTTTTGTAACCTTGTAAATATATCTAAATTATTAAGATAGTGAATAAATCTAAATCATCCAAAATATATTGTGTATCAACATCCTTCATAAAAAGCAATCAAATAAAAGAAATAAAAATAAAGATAGAATAAGAGACAAAACACAAAGATGTTGGACTATCGAGCAACTACCAATTAGATATTATAATAATTATCAATTGAGTTCATCTTTCACACTGCATAATAACAAAAATGCAAATGAAGAAGAATATGAATGAGAACACTCTTATGAATAATACCTCTCTTATTATTGATAAAGCATGAATGACTTTTCTTTGATTTTCCAATAGAAGGAGCTATATCCTA
056N03_3	single		AAGCTTGGTCACAAGAGGTGGAACTTGATCCCAAATGGCAGAAAATAAAGCAAGACTTGATAGTAGCACCATGGTCACATGAAGGGTTTGAGTTGAAGGGAAGGTTGTTGTTGTATAAAGGGAAGTTAGTGTTGGCCAAAGGGTCAAACAGAATCCCTTTAGTTTTGAAGGAATGCCATGAATCCCCTGTGGGGGGCCATTTTGGTTATTTCANAATTTATAAAAGAGTAGCCAGTTGTTTGTATTGGTTGGGCATGAAGGGAGATATAAAAAGATTCGTGGATGAATGTGAGGTTTGTCAAAGATATAAGCATTCTACATTGACTCCTGCAGGATTGCTGCAACCACTTCCTATACAAACCCAGGTTTGGATGGAGGTGTCTATGGATTTTATTAGTG…
056N03_5	single		AAGCTTATATTGCCTCCTCATTGTTTGCAAACCAATTTTCTTTAATTGTCCAGCACCCGCATAATGTTTTTCCAACACATCCCAAGTTTCTTTTACAGTTGAAGATCCTGCAATCTTCTCAAAGTGAGCATTGTCCACAACTTGGTGAAGAAGACAAATTGCCTTACAATCTCTTTTCTTATTCTGTTTGTGAGCATTCCTCTGTGCTTCAGTATCATTTTCTTCCAAGATTGGTAGTTGTTCCTCAACAATATCAGCTATATCTTGATAGCCAAAAATGACTTTCATTTGAATGTTCCACCTTGTCCAATTCTTGCCATCTAATACGAGCATATTCGTTGCATAATTTCCAATTATTTGAGCCATGATTGCAGCGGAATTCGTTGGATCTTTCTCTGT…
059J08_3	single		AAGCTTCCCAAGTGGAACTATGATGGATCCAGTACTGGCCAAGCTCCTGGAAAAGATAGTGAAGTGATCTTATGGTAAAGCACTTTTATATATTGCTTCATCTTCTAGTAAATTTAGATTGTTACAACTTTAGTATTGATTCCATTAACATACTTTTATTATTAATGTTGTGTATCTTAATCAAATGCAAACAGGCCACAAGCAATTTTCAAGGATCCATTCAGGAGGGGTAACAATATCCTGGTATATTTCTTCATATCTACTATGTTATCATGTTATTCATATGCAGTAGAATCAGTACTTATACATTTTCTAAGCTGATGCATTTAGAGTTAAACTTGTTGCCATGATGCAATAATATTATTTGTATTTAGGTTATGTGTGATACTTACACTCCTT…
059J08_5	single		AAGCTTCGGGAATGAGAGGAACATTGTGAGAGATAGAGGCTTTGATCCGGTGCAGCAAGGGTACAGTGTTACCCGAATCGGGGAACAGAATCGGGGAAATGAAAAGTTGAAGGAGTTGCAACAAATTGATATCATTTGTTGTCTTATTCTTCTGGAAGCTTCTTTCTTTTTCTTCTTCTCCGTTAAGCTTCTCTGCCATTTCTGAGTGAGTGAGATAGTGATTGTTGAAGATGGAAACAGAATCTGAGTGTGAAGAAATGTTCAAAACAATAAAACCAGACGTATAGATTTAGCAACTGTTTCACTATGAAACTAAGATACTATAACTGACACCTGTACTTACATGCACACCTTACACGTTTTTCTCGCTAATATTATATTATGTTATCCGTCATACTT…
067C07_3	single		AAGCTTTGCGGCTGAAATCTACAGATTTTGCTCGATACCATAGAACCGAAGCCAGAACAGCATGTCCCAGACACTAACACATTTGCAGAGTAAATTTCAAACATTGCTGAAAGTTCAAACAAGTTAAATTCCATATCATGTCGATATGTATTATTGACCTAAGGTTTCTCCTGAAGTGCCCCATTTAAAGACCAATTTTAATCTTCGACACCAAATATCAAGATCATGAAGATATAAAGTTGGGATGTTCTATGCAACAGAAAAAGCTTTACTAGAAGATATTTCCTTATTCCAGTAACCTCAAAGGCAAACTAACATTGGTGTATGAGCACCTTAGTTCAGTATATCGGTACTCGGGAGGCATACAGAAAGACAATAACCAAATGTTGATATTAACAA…
067C07_5	single		AAGCTTTTAGGGTTGATTCTTTTTCTTTTTTTCTTGATATGAACTTTTAGGATGAATGTCATTTTCTTATTGATAAATCATCCACAAATATTGCTTTATAAACCCTTGTATTTTATGATTATGGAGGCACTAAGGGCTCTTGGTGGAATAAGAGATGAGAAATTGATTTGGTAGGGAAAAAACAATAAGAATATATATCATAGTTTTCATAGGTGGTAAGGCACTATCCAATGAAGCAAGATTTAGTATTTCTAACAAAAGGGCATTCAAAACTCAAAAGACATCAAAAATATCATAAGGGATGTGTGTAGAAAGGAAAAGGGAATTGAAGGTTGTTCATATAACTTCAAATTTCAGAAGCATAGGCTTAGGAAGGATAAAATTTATAGTTTCAAGTAT…
070A03_3	single		AAGCTTGTCTTAGAGGGCATGTGCAAGGTGATGGTGGTTCTGGCTGCCCATAGAAAATGCAACCTTGAAGGTGAACCTTGGTCTTACCAAACTGGTCTAGGTACTTTAGAAAGTCCAATACATGGTTACAATTGCACTGTGAAAGTGGAACTGGTGGTCTTTGATTCTTCAAGTATTGACCAAAAGTGTTCCAGTCCCTTCTTTTTTGTGATTCATAGCGGCTAAGTGTTCCTCCTTGGTTCTGCTGCTGTTGATTGTGATGGTAATCATTTGGAAAGCTTGATGATCCTTCTGCTGTTAAATCCTTTCCACTACCACTTGCAGACNTTATGGTGATCAATTATGAAGATTGAGAGGTTTTTTCTCCAATTAAGGAGAAGCAAAGAAGAAAGGAGGTGA…
070A03_5	single		AAGCTTCTTGGTTGGACACCTATTCAAGATGTAGGCTGATGTTGATATTGCTTCAGCCCATAATTTTTTAGGCAAATCCTTCTCTTTGATTAAGCTTCTTGCCATATTCATAATGGTTCTATTTCTCCTCTCAGAAAGACCATTATGTTGGGGAGTGAATGGTGTAATCACCTCATGCTTTATCCCATTCTTCCTGCAATAGGTTTCAAACTCTTTTGAGGTATACTCTTCTCCTCCATCTGTTCTGAGCAACTTGATCTGTTTTCCAGTCTCCTTTTCTACAACAGCCTTAAAACTCAAGAAAGCTTCATACGCATCACTTTTAGCTTTTATGAATCTAACTAGATCATTCTACTATACTCATCCACAAAAATTATGAAGTATTTGTTACCTTCTAAG…
076D23_3	single		AAGCTTGGTGGATGAGAATCCTTCACTGCAAAGAAAGGGAAGTAAAAATTGCATAAGTGAAGCTAACTACATTGAATTTTCTGGAGTCAAGGCAAGTAAAATCTATTCAACTAACTATTACTGTATTATGTTCGTCATGTTTTAATAGTTACCTGCACCCTAATTCAGGTTGTGACCCCCACTGGTAATGTCTTGGTGGATGATCTTACCCTTAGGATTGAGTCAGGCTCTAATCTTTTGATTACAGGTAGTCATCTAAACTCTCTTTTTGGTGGCTCTTCCCTTATTTTCTTGTCTTGGTTAAATTATGGTTGAAAGCTGATGTGTTTTTGTTTTATTTTCTTTTCTTTTAAGAGTCCTTCTAAATATTATTTGTGAAGGTTAATTTGACATTTTATT…
076D23_5	single		AAGCTTAGGGCAGCATAATTAAGATTAAAGCTTAGCACAAACCTGGAGGGTTGACCGTACGACCCGCATTCTTGCGCATTCAATCTTTGAATAATGAATCTACGACAACATTTAAAATTTAAGAGAAAAATCAGTGGAATATTATTTATTGTTGGTTAAAGACTTATATATAATTATTATATGATGAGGGAGTTAATTTTTTTAAACTTATTTTTCATAGTTGTTATCAACTCTAGGAAAATTTAATGGTTTGAATTAGTGAGTAGATCTAAATCATTATATGTTCATAGAATTTATGGTTAGGATGAAGAGTGAGTTTAAAAAACTCAATCTTAAAGTAAGTGGATTCTCATTCTTATTATATTATTTATCATTCATTTAGATTATTTTATTAGTGGA…
083F23_3	single		AAGCTTATAACACACCTCCTAGGCAAAAGATGTTTAGGTGTTTGAAGGATGCAAGAGTTTAACAATTCATTAATGATGAAACTTGGTGGGGTTTGATAACTAACTCTAGTGCTTTGTTTGCAAACGTCACCATGAGTCTCATGTATGAAGAGGGATTTGTCATACTTGGTCTGCAAGGATCTGAGAAAAAGGGATTTGGTGGAGAGTTGGAGCTAGCAAGACTACTCATTTCTGGTTGAACATGTGGCTTTTCTCTAGTTTATGATGTTTCTGATACACTGACACAATATTATGATTAGAGTACTTCAATGGTTTTCAATGCATAACCGTTTAATTAGTAGAAGATTTATTACTATACTATGTAGATACATTTTAAATAATTATAATAAGAATTTATTA…
083F23_5	single		AAGCTTGCAGATCTTGAGGCTGCTCCTGCTGCTTTGGCTCGGTTGTTCTCAGTAGATTGGTACAAAAATATGATCGACGGGAAGCAAGAAGTCATGATTGGGTATTCAGATTCAGGAAAAGATGCTGGAAGGTTTTCTGCGGCATGGCAGCTATATAAGGCTCAAGAGGATCTCATAAAAGTAGCTGATAAATTTGGCGTTAAGCTAACCATGTTCCACGGCCGTGGTGGAACTGTTGGAAGAGGAGGTGGTCCTACTCACCTTGCTATCCTGTCTCAACCTCCAGGCACAATCCATGGATCGCTTCGTGTATCATTCCAAGGTGAAGTTATTGAGCAATCGTTTGGAGAGCAACACTTGTG
084A06_3	single		AAGCTTATAAATTTGTAGTTACTTTCTCCCACTTATATAGTATAATCTCTTCAGCCTCGGTTAAATTGTCACTAAATTTATTTGTCAAATCACATTTATGTTAATTGGTATGATTATATGATGGCAAGATAATGTCATTGCTTAGATGACACTCAGAAGTTTGTCTATCAAGTCGGAAATATTGCAGAATGTACACCCTTCAGAATTATATGTATGTTCTTCCCTGATTTAATTAGATGACATTCAGAAGTTTGTCTCTCATCCACCTTTTTATCTTAATTGTAATATTTGTTTTTCAAATACATTCTTATTAAATGCAGACCATAATTTTCTTTTCTTGTAGGTCGATCGTCATCACCAATTTCAACGCTCAAGGTGTCTTTTTGTTGTAAGAACTGA…
087N22_3	single		AAGCTTCCTTGACCAATCATCAATAAAAGTAACAAAGTAAAGTGTGNNNCCAAATGACTTTACCTTCAATGGACCACAAACATCAAAATGCACCAATTCAAACAACTGTAACTTCCTTGAGGGATGATCCTTCTTAAAGGATACTTTGGTCTGCTTACCAGCCATGCAATGAGAACATTTCTCCAAATCTACACTCTTCAATCCCAAAAGTACATCCTTTTTGGCTAAGCTATTCAACCATTTTTCACTCATATGACTAGGTCTGTGTTGCCACAAAGAAGCCTCCATAACCATGGCATTTACACTTTCTTTAGCAACCAAAGCTTTAGTTCAATAAAGTTTAGAAATTTTCTCCCCCTGACCACAACCAAGTTATCTTTGGTGAGTTTCCATTTTCCA…
087N22_5	single		AAGCTTTTTGATCTTGTTCATATGGGCATATGGAGTCCCTTCTCTATCCACTCCACACATGGACATAGGTATTTTCTCACTATTTTGGATGACCATAGTAGATACACTTGGCTCCTTTTTATGAGGGCCAAGGCTGAAACCAACCAACACATCAAATCTTTTGTGTCCTATATGAATACCCAGCTTGATCTAAAACTGAAGTGTATTAGAGTGACAATGGAAAAGAGTTTTTCCTCACTGAATTCTATGCCATACATGGGATCCAACATAAAACCACTTGTGTGGAATCACCTCAGCAAAATGGAATTTTTGTAAGAAAATATCAGCATATTCTAGCAGTTGCTAGATCCCTAATCTTCCAATCTAGTCTTCCCATATGCTTCTAGAANTTATGTTATC…
097D16_3	single		AAGCTTTATGCCACGTGCACGCAAATCAGCTTCCTTATTATCAAAAAAGCCTTCGGGCAGAGCCCCTTTTGCTTGGTTAATCTCTGCATCAGTAGTCTTGGGTGATGTCTGCCTAGTCTCTGATGTGGCTTGGCTAAGCTTTGACCCGGCAACATTATTGCCATGAGAACGACCTTTCTCATTTTCCAAGTTCGCCACCTGACTTTGAGCAGAAGTACCCACTTTTCTACCTAAATCCACTGAATTGGAAGAATCCTTTCCTGGGAGCAAATATGTTAAGGAAACAAAAAGTAAATTACACACAAAAGCATGCTCCTCCCACTGACATGTAACCCACCAAACCACTTCCTAGACCCAAGTACATGGTTTATCTACTACTATGAAGCTGATGATTATTTT…
097D16_5	single		AAGCTTGGATACAGGTATGACAGGCTTAGAGAATTTTATAGTATTGGATTTTGAAGAGTTAAAACAGGATTCAGTAGTTGAGGTGCAGCCACAAAGGATTACTACTGATGAAGCTCAAACTTCGCCGAATAAAGACAACGATGTTGACACAGCCACAAAAGAACCAGATAATAGACAAGGTAAAAGAAAGTGCATGTTTTGTAGAATTGCTGAAACTTCATCTATTATTTCTTTTTATTGGATTTGGCACATGAAAACAAAAGGCATAATATGATCTTAATAAGTATATTGTGACTATAAAAATCACATATTTCTATATTGCANTTGATTTGCCTCTATCTCAAGAACCAGTCTGCTCTTATGAATGCTTACAAGAAGATGA
131K15_3	single		AAGCTTTGTATAACTTCTTCGATTTCTCGATAAAAAGAAATATGACCAATAATTGTTCGAATATATATAGAATGAATTTGTTTTTTAGTGTTAATTTGCTATCATCATCTCACATTTGGAGTTGATTTTGTGGAGAAATATATCTGTATTACATGTGGGTAGTATCAAAATAACTAGAATTAGCTTCAACCAAGAAACATAATGCAGGTCATTATGAAGGGTTCACAAGTCATAGTCACCATATTGGCAGATTCTATCATTAACCATGCATCATGTAATGAATTCAGTGTACCATATACTAGAGTCACATAAAGGAAGTCTTGTAATACTAATATTAAAAGGAACGAATCAGTAACTAAACTCATGCCGCATATTTGATGACTATGGTTGGGGTGGATT…
131K15_5	single		AAGCTTGTGAAAACTTATAATTTATATTTATTTGAATCAAATATTTATAGTTATTGTTGTTTTTTTGGTATAACAAATCAACTTACGGATAAAGAACTAATCCCTTTCGGGGTGTGGGGTTACTCCTCCCAACAAGTGTTGCTCTCAGGAATTAAACCTTAAACCTTTTGATCTATCTGAGGATTCAATGAGACCTTATATCACTATACTAATGTCATATTGATAAATTATTGTGGTTTTGAAATGATATATACCAAATTAACTTATGGTATCTATATCAGTCTTAGGAAACAAATCAATGAACTGCTTGATATTATAATCATCACTGTTAATTTCTTGATCAATAATCATATGTATGCATTTTACTCTTTGAAATACACCCATCCTTTAGAAGAGTTT…
131K22_3	single		AAGCTTACTATCATACATAATTAGGCCATGAGAAAAATAGAACTTATTATTTCCAATCTGACTTGGTTGTAGTTGTTGTAAAAAAACTTTGCCCTCTATGTTGTGGTAGTAACATTTTAACTGCTCAATGATGTGTGGAATTGGAGAGGAAAATGAGGAGAACAAAGGCGGTTCTTCACCATGACATCGGGAAAGGGCATCAACAACCATGTCGGAGGTACCCGTTCTATATTTAATATCATAGTGAAATCCAATTAATTTTGTCGCCCAATTTTGTTGCTCCGGAGTGTGAAATCCTTGATTCATTAGATGCTTTAGGCTCTACCGATCTATAAATATGTTAAATTTTCTGCCAATGGGATATTGACACTATTTTTGACAAATTCGGTGATGGCAAAA…
131K22_5	single		AAGCTTGAACAGCTCGTTTACGCATCTGAGACACCATAAAAGGAGAACCTCCACGATTGCCAAAAATTCCTGGCCACATTGAACGCATTACTGGAATGAAAGTCTTGGTTATGCACCTCTGCACTTAAAGAAATTAAATAATTAGGACGATAGATATGGTATTAAATAAGTACAGTAAAAGGGTAAGAAGTAAGAATAATGTAAGAAAATAAAGCATGATATAAGTGATAATTGCCTTATGATTGGCTGAGAGACATGAGTAGTGCTCAAAAAAGACAGACAAACATTGCTTCAACCTGGACAAAAAGAGTCAATCTCAGTTAGCTATCAGTATAGGGCAGGACTAGAATATAGATGAGCAGGAAAGTAGATGAACGGATACCACCTCTGCAGATGTTC…
008O20_3	single	from contig of 14BACs	AAGCTTGTTGAAATAAGCTGAAAATAATTTATAAGACGGTCATAAGTTATTCTCATAAGCCCTTCCGGACACCTTTTTAAGTGTCTATATGATATGATAAAAAAAAGCGGCTCAGTACATGAGGCTCCCACTTAGAACCTGTGATCTCATGGTCACTAAACAACAACCTTATTATTGAACCTGTAACAAGGGAGATGTTGTTTCCATGATTTGAACCCGTGATCTCTTGGTCACTAAGCAGCAACAACCTTACTGTTGCGTCAAGCTCACTCTCTTTATATGATATGATACGCTGAAGTAAATTCTTTATAAGCTCTTCCAAACGCCCCCTAAGTGGCTAAGTCTGTCATTTTCATATTCTGGTTTCTTCTGTCATTGGCAGTATGAATTGCTTGATGA…
008O20_5	single	from contig of 14BACs	AAGCTTACTAATAATTTAGTGGGACCACATTTTATCTCACATTATTACATTACTCCATGTGTCATAAATTGTGATTGGTTAGAAAAATATTTAATAATTTAATTTTTAACTTAAATATTTTTTTTAACCAATCATAACTCATGACAGATAGAGAGAATTAGACATATACTGCCAACCTTACTAATAATTCAATAGAGCTCTCAATTAATGAATATAACTGCTCATCGAGTAGAGGATAGATGATAGAAACCTAGTAGCACATAAGATTGGGCTAGAGGGGAGGCATAAAAGGTAGCCCATTTTAGAACATACTCTTCTTCTTAGGGTAGGTTAACTATTTCTCTTATCAAATACTAGCATTCTTCGTAAAATAATGTCATTCATTATTTTTTATCCATC…
018I03_3	single	from contig of 14BACs	AAGCTTTAATAAATGTAATATTGATCAGTTTTACCTGAATTGGTATACATAGATAGTGAACCTCGATATAATGATAAGATTATTTGTCATGTGATTTGGAGGTTATGAGTTTAAATTCCTCATAACAGTCTCTTTATTTGTAAGGATAAGACTACGTACATCTATCTTCCTAAAAACATTATTAAATGGGATAGGAGTCTCATGTAGTAGACCATCCTTTCTTACATATTAAAGAATAGTTTGCTCTTTTGCTACCCATAAGATATTTTTCTTTCATATGAAAATGTTTGCACATTCCTATTTGCAGTTTACTGTTTCTATGCACTCCTTTAACGCTGTTTTCCTCCTCGGTGACACAGCATTGAATTGCATGGTGAGTTTTTTTGGGTGCTTTATTTC…
018I03_5	single	from contig of 14BACs	AAGCTTTGATTAATTTTATGAAAGATGCCAACCAACATGTAAATGTTTTGGTTTTATAGGTAAGATATTTGAAGATTATTGAAAAAAGTGGGTATCAGGCTCTACCGTGGGTGAGATACATAACAATGGCTGGAGAGTATGAACTAAGGCTTATTTAAGTTCTTGTATATTCGTTTGATGCTTGAAATCCACCGAATAATTGTGTCATCTACAATGATCAATGGCTTCAAACTGGTGGATGGGAGACGGACTTTTAAGAGAAATTAGTTGAAGTTTATTTGGCCAAACCAACTCTATCTGTGATAGTTTATTGGCAACAAATTGTATGTTGGTCACTGTCTATAAAATTCTGCTCATCTGAAAATCAGGAATTGGCTAAGTTTAACAGAACTTCCTATT…
024K15_3	repetitive	from contig of 14BACs	AAGCTTTNNCATGCCTGAATTGTTTTAATAGCAGGCTTATTGATCNNTTGCAAATGATTTATGATGACGTTCAACTTGTGAACCTCTTCCTTTGGCCTAAAAGTTTCATTGGCAAGTGGGTAGTTGAAAATTTCTGTGGAACAAACAGGACAAACCAAAGAAACAAGAAGAAGGAAATGTACAAGGGTTGAAATGATTGAAGAGCTTAAACACAAGCTAAAATCCATGCTTGAGAAATTTTGGTTCCTTGTTTCTTCTATTGTTGTCAAATATGTGTGCACTTGTTTACATTGGCCTTGTCTTCTTCTTCTTCCACGAACAAAACAAAACTGTGCATTCCTATAATTTTTTGATTCTGTCAAGGAAAATGAATCCATCCAACAAAAAAATGATATTCAA…
024K15_5	repetitive	from contig of 14BACs	AAGCTTCAGCGAACTCGTCTGAAACGTTTTGCATTGTTCTTGTTCTTATGGTTCTGTTTTTTAATGGTTTGTGTTTATATGTGTGTGAGTTTTGTAGAGTTTTGTAAAGTTTTGGAGCTTATGGTTGGGTTTTAAAGGAAAGTAGTTGAATATCTTAATAAGAAGTTGAGAATGGTTTGGTTTTCATACTTGGGGGACACACTTAAATTAAAATACTATGATCCTTTGATTTTTTATTTTATATTTTTATTATAAGTTTAATATATATTGTTAATATAAAAATTTATATATAATCAAGGCGATTAAAACATTATATATTCTTCATTTAATATTAATCTTTTTTGGAAAGTCGATAATAATTAAATATGAATGATAATGATAATATATAAAATTGATATA…
033G07_3	single	from contig of 14BACs	AAGCTTGTTGAAGTTCTCTCACTTGATCTATGAGCTGGTTTCTTTCCCTATGCATGTCCTCCAGAGTCCTACGGCGTATTTCTGCTTGGTCATCTACCATGGCTCGATACCGTTCTTCTCTGATGAGACCTTGACGAATAGAGTTCTCACATTCATCCACTTTCGCTCAGGCTTCAACTGCACCGGCCCTTTGTTGCTCTACTTCGGTTTTGAGTTCTTCTATGGCTATACGACTCTCCTTACCTCATTCCTTAAGTTAAAGATGGCGCGATCACGAGCCCTTAGACGTGCCCCAAGATCTTTGATTTCCCTTTCCTGTGAGGCACGCAACTCTGCGTAGTCATATTTTAGGCTAGCCACCTCTTTCTTCAAACCTGAGTTTAATTTGTTGAGCTTTTC…
033G07_5	single	from contig of 14BACs	AAGCTTATATGCAGAAGAGGAAGGTTTTGTCAGTTTACCAACTGGTCCTGCCGAAGATCATCACCCTTTTTAAATATGATCTTACAAGTTCCACCGTCTGCTGTTCTAAAAGTAAGGCGCAGAGGATGCAATGCACTTCTAAATATTGATGACTCTGAGGATACAATCCCAGTGATAAGGACACCTGGTGCCAGAGGTGATCGCATTGGCTACAATAGAAATAGAATCAATCAATAAAAAACATTTGAGAAACTTCCTAAGATTCACTACAAAATAAAAAAGGGCGACCTAGTGCAAGAGACTCTCATCTAATGGTAGTGGAGTTTGGGAAGGTATGCAACCTTACTCTTGTAAGCAAAGAGACTATTTCTAGGATTTGAATTCATGACCTCCAGGTCA…
059A05_3	repetitive	from contig of 14BACs	AAGCTTACTAATAATTTAGTGGGACCACATTTTATCTCACATTATTACATTACTCCATGTGTCATAAATTGTGATTGGTTAGAAAAATATTTAATAATTTAATTTTTAACTTAAATATTTTTTTTAACCAATCATAACTCATGACAGATAGAGAGAATTAGACATATACTGCCAACCTTACTAATAATTCAATAGAGCTCTCAATTAATGAATATAACTGCTCATCGAGTAGAGGATAGATGATAGAAACCTAGTAGCACATAAGATTGGGCTAGAGGGGAGGCATAAAAGGTAGCCCATTTTAGAACATACTCTTCTTCCTAGGGTAGGTTAACTATTTCTCTTATCAAATACTAGCATTCTTCGTAAAATAATGTCATTCATTATTTTTTATCCATC…
059A05_5	repetitive	from contig of 14BACs	AAGCTTGTCTTCAGAATGCATCTTCTTCCATGTTGGGATGCTTGCCCTGGTCAGAAGGGCGAGCGCTTAACACCGGTTGCTTCATGAGGTACTCGGACAAAGATTTTCTTAACAAGGAACTTAAAAATGGGAGTTCAAGAGGTAAATGAAATGCTGTATTCTTCACACTCTACATTTGACTATAAAATTTATGTTAGGACCCACCTTCTGGCATAAAGAAAAATTTAGAGACAGAGTATGAGTGCATTTTGCTGTCTTGTGCAGGTACTGTAGTAGTGATAGTGGTTGCAGTAATCAGTTCAGTAATTGTTTTGGTGGTTGGAGTAGGCATTGCAGTTTATATCCGGAAACAGAGATACATTCAAAAGAAACGAAGAGGTAAATGACTTATACATTAAC…
081H12_3	repetitive	from contig of 14BACs	AAGCTTTTCAGCCAACTTGCTTCTTCACTAGTTGTTGTTAGTGCTATCATCTCAACTTCCATAGTGGATCAAGTTAAAATAGTCTGTTTTTTTATTTATTAAACTCTATATAGTCTATCTCATCATTTATGCCTTCTTGCCATAAATCGGCATCTAAAGAAGTCACAACTTCTTGGAAAATTGATGAATTCTCCTCCAATATATAGACAATATAATCAGGTCTTTACTCTCTAGGAGTTGTTGCTCTTTTACTTCTTCTATGTTCTATTTCAAACATTTCATTTTTTATCATTATCTCATGTGATTAGTTGATGTGCCCCCATTATTCCTCAATTTAAAAGGGAATTTCTTTTTCATTGAAATCAACATCGTTTAGATGATTGTTGAAACTTAGTTTGT…
081H12_5	repetitive	from contig of 14BACs	AAGCTTTAGACGAAGTTGTTTATGTCTATGGTGGTTAAGCGTCGTTGTTGCTTCGCATTATGATTTCAAGACTGGGAGATAAAGATTCGCTCACAACAAGATGAGGTAGTAGAGTATACTGTTGTGTTCAACACAATCATTTTCAAGCTTGAAATGCATGACACGTTCCAACTTGCGGAGGGTTGTTAAAGCATTATTGAGATAGCTGGTTGTTAGATAGTTAGTTGTTAGTTTTTATAGTTTTCAATATATAAATGATTATATTATTTCCTAATTCAATCAATGAGAAAGATTATACAAAAGATTTGATTCTCATTCTTTATTTTTCTCCTTTTTTCTTGTTCATCTTTTCTTTCTCATTCATGTATGGCTCTACCGTTTTAACATGCATTTTTCTCT…
084H02_3	repetitive	from contig of 14BACs	AAGCTTGTTGTTGATAGTTAACAACAAGTCAACAATAAATCTTGCCAAGAATCTAGTGGCACGTGAGAGAAACAAGCACATTGAAACAAGATTTTACTTTCTAAGAGACCAAGTGAGTAGAGGAAGTTAAAGTTGAAATTTTGCATATCTGAAGAGTAAATTGTAGATATTCTAACCAAGCCATTGAAGAATGAAAGGTTTGAAGAACTTAGACATAAGCTTGGAGTCATTGGTCTAAGCCAGTTTGAATTAGGGGAGAATGTTGAAAAAAATGTAATTCTTCCTGCTAGACTCGTTAATTGATTAACCATATTCGTTAATCGATTAATCGTACTCGATAATCAATTAAACAGATTGTTTATATATTTAAGATACTTTACATTTTTAGAAGTTTAATTA…
084H02_5	repetitive	from contig of 14BACs	AAGCTTTGATTTTGATCCCAATTTTGAGGTCCCTTCAAGCTAATTTGAGATGGGTTCTTTTAGTTTTTCATTCGGGGTGGATGGGATTTTGTTTTTTTAACTTTCCGCATTTGGTTTTGGTAATTTAGGTATGTTATAATGAATCACTGACAAATGGTTATTTATTTATTTATTTTTGATGTTGCTGTTGTTGTTATTGAAGAAAGAAATGGCCAGGAAGAAGATCAGAGAGTACGACTCCAAGAGATTGTTGAAGGAGCATTATAAGAGACTTTCTGGCAATGACTTGCCTATCAAGTCTGCACAAGTAAGTGCTCTTATAATGGTTTCGTAAGCTTAAGCATTTATTGTTTTTAATCAAATGTGCATATTATGCATAATGTTAGTTTATATATGTTC…
085K17_3	repetitive	from contig of 14BACs	AAGCTTGTTTATCATATTTTACCACCTACTACTACTCTATGACTCTATTCCAAATTAGCTTTCTGTAGTTTTGGTCAAAACTGAAAGAAGTTTATATTCTATAGATCTTGACTGAAAAAGTAATGAGTAATTGCTTTCACAACTCACACCATTTCACATTCAATAACAACTCTAGTTTTCTTCTTTTTTCCAGATATCAATTGCTTTTCCAGATGATGGTGCTTGGAAACGATTTCATATGCAACTTCAGCATTTTCCAACGGTATTGCATATAGTTCATCTAAAAATGTTTATCATACTTAGCAAAAGTCATAAATATCACACTGCTACTAGTGTGAACATATCGATACCTGGCGATGATGCTTCTATTTGTTAGAACTTACACAATAGCACATGCAG…
085K17_5	repetitive	from contig of 14BACs	AAGCTTGCATGGTGAACAACAACGTTTCCCAACACAAAATTTATCAGATTCTACTAATGGGGTTGTCAAAAATGTAACCTTGACGGCTGCAAATACAAGTATTTCAGATGAAGTGGTGACACAGAAAAGTATGGAAGGAGTGTTGCATGAAGGAGATTTGGTTAAGAAGAATAGTGTAACTGTCATTGGTCATGACGATGATTCAAAAAAGGAGAAAATGCATGTTGGGTTAAATGGGAAGTGTGATATCTTTGATGGTAATTGGGTAAGAGATGAATCAAAGCCATACTACCCCTTAGGTTCTTGTCCCTACATTGGTAGGGGTTTTGATTGTCACCTTAATGGGAGGCCTGATAGTGAGTATGTCAAATGGAAATGGCAGCCAAATGGGCGTGACAT…
088H05_3	repetitive	from contig of 14BACs	AAGCTTACTAATAATTTAGTGGGACCACATTTTATCTCACATTATTACATTACTCCATGTGTCATAAATTGTGATTGGTTAGAAAAATATTTAATAATTTAATTTTTAACTTAAATATTTTTTTTAACCAATCATAACTCATGACAGATAGAGAGAATTAGACATATACTGCCAACCTTACTAATAATTCAATAGAGCTCTCAATTAATGAATATAACTGCTCATCGAGTAGAGGATAGATGATAGAAACCTAGTAGCACATAAGATTGGGCTAGAGGGGAGGCATAAAAGGTAGCCCATTTTAGAACATACTCTTCTTCCTAGGGTAGGTTAACTATTTCTCTTATCAAATACTAGCATTCTTCGTAAAATAATGTCATTCATTATTTTTTATCCATC…
088H05_5	repetitive	from contig of 14BACs	AAGCTTGTTGAAGTTCTCTCACTTGATCTATGAGCTGGTTTCTTTCCCTATGCATGTCCTCCAGAGTCCTACGGCGTATTTCTGCTTGGTCATCTACCATGGCTCGATACCGTTCTTCTCTGATGAGACCTTGACGAATAGAGTTCTCACATTCATCCACTTTCGCTCAGGCTTCAACTGCACCGGCCCTTTGTTGCTCTACTTCGGTTTTGAGTTCTTCTATGGCTATACGACTCTCCTTACCTCATTCCTTAAGTTAAAGATGGCGCGATCACGAGCCCTTAGACGTGCCCCAAGATCTTTGATTTCCCTTTCCTGTGAGGCACGCAACTCTGCGTAGTCATATTTTAGGCTAGCCACCTCTTTCTTCAAACCTGAGTTTAATTTGTTGAGCTTTTC…
089G04_3	repetitive	from contig of 14BACs	AAGCTTTTTTTAGGATCTTATGCTAAGCGTACATGTCCCTTGTCACCCGTTAGATAAAATGTAGACAGGTCTAATCATAAAATGCATATTGCTCTCTAATTAACTTCCATGCTGCGTATGTATCCAAAAACTGAAATGTGTCATTCTTGATTTATCTAATGCAGTGGTATGCCTGAGTGTAAACTGGGCTTAAATGATAGAGTATTATTAGAGGCCCAAGGTAGAACAACCAAGGGAAAGGCAATAGACTTGGAAGACATCAAATTTCATCAGTAAGTATGCTTGACTCTCTTGTCTTAAAAAATTGATCCTCTTAAGTCAACATTTTACTTTACACAAGTGTGTTTCTTCTTCTTGATACTACTTCTCAAATTATGTCTGGCATTTGATGAAGGTGTG…
089G04_5	repetitive	from contig of 14BACs	AAGCTTGCATGGTGAACAACAACGTTTCCCAACACAAAATTTATCAGATTCTACTAATGGGGTTGTCAAAAATGTAACCTTGACGGCTGCAAATACAAGTATTTCAGATGAAGTGGTGACACAGAAAAGTATGGAAGGAGTGTTGCATGAAGGAGATTTGGTTAAGAAGAATAGTGTAACTGTCATTGGTCATGACGATGATTCAAAAAAGGAGAAAATGCATGTTGGGTTAAATGGGAAGTGTGATATCTTTGATGGTAATTGGGTAAGAGATGAATCAAAGCCATACTACCCCTTAGGTTCTTGTCCCTACATTGGTAGGGGTTTTGATTGTCACCTTAATGGGAGGCCTGATAGTGAGTATGTCAAATGGAAATGGCAGCCAATTGGGCGTGACAT…
095N22_3	repetitive	from contig of 14BACs	AAGCTTAAGCATTTATTGTTTTTAATCAAATGTGCATATTATGCATAATGTTAGTTTATATATGTTCCTCTATCAACTAAATATTGTTTAACCATTCAAGATAGTTTCATTTTAATGTTAATAAAAATTTGTCATTTAAGCTATGTTTATGTAATGTTCCTCACCTTGTTTCAGAATTTTTAGTAACTTGGCACGGGGTAGGATGGATTCCTACTTTTACTGTCTGACTGTGTTCGACGTTCGTGTTAGTCTTTTGGTGCGTCTTGTGTGAGTAAAAGTTAGGTTTACCTGGTTCCCTAGGTATTCCTCTATCAGGCCCTCCAGATAGAGAAGGTGATCCCCTGATTTATGAGCAGTTTAGGCAAACCTGTGATGTTCCTGTGTTCATTATTAAAAAAA…
095N22_5	repetitive	from contig of 14BACs	AAGCTTTTGACTGCTAAAATTCAATACATTTAACTTTTCTAGTTTTAGGTCACCAATTTTGAAATGTCAGTGAGTCCATGATTGGTCGTCAATTACACAACGGGGCAATATTATTAAAATGAGGCTCAAAATTTCTATTTTTGATGACTTTAGTACGTCCAATTTCTAATTTGGATAACATTGTTTAAAATTTTGAAAGTCTTGAATTATTTCCTTCCTTTTTATTTGCCTTTCTATAAGAAAAATTATTCCTCTTAATGCCTTCATGAAAAAACAAATTAGAATAATTTTTATTTTTGTTTACAATTATATTTTAGAAATGTATATATATTAGTTAATAATAACTAATACAATTATCATGTTGGTAGATGACAAAATAGAAATATAGAATTGGATGTT…
130E19_3	repetitive	from contig of 14BACs	AAGCTTGCATGGTGAACAACAACGTTTCCCAACACAAAATTTATCAGATTCTACTAATGGGGTTGTCAAAAATGTAACCTTGACGGCTGCAAATACAAGTATTTCAGATGAAGTGGTGACACAGAAAAGTATGGAAGGAGTGTTGCATGAAGGAGATTTGGTTAAGAAGAATAGTGTAACTGTCATTGGTCATGACGATGATTCAAAAAAGGAGAAAATGCATGTTGGGTTAAATGGGAAGTGTGATATCTTTGATGGTAATTGGGTAAGAGATGAATCAAAGCCATACTACCCCTTAGGTTCTTGTCCCTACATTGGTAGGGGTTTTGATTGTCACCTTAATGGGAGGCCTGATAGTGAGTATGTCAAATGGAAATGGCAGCCAAATGGGCGTGACAT…
130E19_5	repetitive	from contig of 14BACs	AGTTCTCTCACTTGATCTATGAGCTGGTTTCTTTCCCTATGCATGTCCTCCAGAGTCNNNNNNNNNGNTTCTGCTTGGTCATCTACCATGGCTCGATACCGTTCTTCTCTGATGAGACCTTGACGAATAGAGTTCTCACATTCATCCACTTTCGCTCAGGCTTCAACTGCACCGGCCCTTTGTTGCTCTACTTCGGTTTTGAGTTCTTCTATGGCTATACGACTCTCCTTACCTCATTCCTTAAGTTAAAGATGGCGCGATCACGAGCCCTTAGACGTGCCCCAAGATCTTTGATTTCCCTTTCCTGTGAGGCACGCAACTCTGCGTAGTCATATTTTAGGCTANNNNCCTCNTTCTTCAAACCTGANTTTAATTTGTTGAGCTTTTCTATCTGGAAAC…
131P18_3	single	from contig of 14BACs	AAGCTTGTTGAAGTTCTCTCACTTGATCTATGAGCTGGTTTCTTTCCCTATGCATGTCCTCCAGAGTCCTACGGCGTATTTCTGCTTGGTCATCTACCATGGCTCGATACCGTTCTTCTCTGATGAGACCTTGACGAATAGAGTTCTCACATTCATCCACTTTCGCTCAGGCTTCAACTGCACCGGCCCTTTGTTGCTCTACTTCGGTTTTGAGTTCTTCTATGGCTATACGACTCTCCTTACCTCATTCCTTAAGTTAAAGATGGCGCGATCACGAGCCCTTAGACGTGCCCCAAGATCTTTGATTTCCCTTTCCTGTGAGGCACGCAACTCTGCGTAGTCATATTTTAGGCTAGCCACCTCTTTCTTCAAACCTGAGTTTAATTTGTTGAGCTTTTC…
131P18_5	single	from contig of 14BACs	AAGCTTGTGCTTGCTTTTGCAACATAATCATCTGCAATTGTTACATTTCTATCTTAACTCATCTAATCATTGACACTTGCACTGGCTATTCCTTCGGTTTTTATCAGGTGGCAAGAGCCTTAGACACTGGAGATCAATATGATCTATCTAATGGGGTGAAATATGGTCAGAGCACTGTTTATGATTCCGACCAATACAACAAAGACCTAATGAGATTCAAAAGGATGGCCAATGGCAGTTTTGGTGAATCTGATTCGGATTCGTATAGTTCAGATTACAGATCCAAAGAGATGTCTGCACCCCAATATCAGTGGAGGCAAAGTACTTCAAGTATTGATTCAGAAGCTAAAACTTTCTACAGCCTTAAGAACAGCATTGCTGAGAACAGGTCTTGAGCAT…
132P08_3	repetitive	from contig of 14BACs	AAGCTTTATATAACCATTTCAAAGCTAGCTCAGTGTTCGGAGGTTCNNCTGCAGAGAAGAAGTGTTTTCAGGCATGAATTACCATCAAAATGTTTTTGCCATCTAAAAAATGAAGATATATATTCATTAAAAATTCATAAAGGAACACACATGCAGATATAAAATTAATGGCTTGTCCTATATTCTATTTATTAAATTGATATTGGAGAATTCATTTCTAGACACCATCTATCCAGAACAATACATCAAATTTGATTTTATTCTGAGTTGAAAGCATGCACTATGCAGCAAGAGCATAGATACCATTACAAATTAGCACACCATAGCATTCTCGCTCATTAACACCTATAACTGTGAGTGGAAGTGAAAAATGACANTATACTTGGACACAACCAAAGT…
132P08_5	repetitive	from contig of 14BACs	AAGCTTACTAATAATTTAGTGGGACCACATTTTATCTCACATTATTACATTACTCCATGTGTCATAAATTGTGATTGGTTAGAAAAATATTTAATAATTTAATTTTTAACTTAAATATTTTTTTTAACCAATCATAACTCATGACAGATAGAGAGAATTAGACATATACTGCCAACCTTACTAATAATTCAATAGAGCTCTCAATTAATGAATATAACTGCTCATCGAGTAGAGGATAGATGATAGAAACCTAGTAGCACATAAGATTGGGCTAGAGGGGAGGCATAAAAGGTAGCCCATTTTAGAACATACTCTTCTTCCTAGGGTAGGTTAACTATTTCTCTTATCAAATACTAGCATTCTTCGTAAAATAATGTCATTCATTATTTTTTATCCATC…
