# Supplementary material for: Integration of Lupinus angustifolius L. (narrow-leafed lupin) genome maps and comparative mapping within legumes
Source: Chromosome Res. 2016 May 11;24:355–78. doi: 10.1007/s10577-016-9526-8 (PMC4969343; doi:10.1007/s10577-016-9526-8)
Supplement: Supplementary file 7 — Results of the alignment of BAC-end sequences (BES) to the Lupinus angustifolius genome sequence using BLAST. (XLS 21 kb) [file 10577_2016_9526_MOESM7_ESM.xls]

## Sheet: all_mapped scaffolds
Integration of Lupinus angustifolius L. (narrow-leafed lupin) genome maps and comparative mapping within legumes
Chromosome Research
Katarzyna Wyrwa, Michał Książkiewicz, Anna Szczepaniak, Karolina Susek, Jan Podkowiński, Barbara Naganowska
Institute of Plant Genetics of the Polish Academy of Sciences, Strzeszyńska 34, Poznań 60-479, Poland
Email: kwyr@igr.poznan.pl; Telephone: (+48 61) 65 50 217; Fax: (+48 61) 65 50 301
Online Resource 7. Results of the alignment of BAC-end sequences (BES) to the Lupinus angustifolius genome sequence using BLAST.
BES	BAC-FISH signals	Notes	Accession	Scaffold name	Length	BES coverage	% Pairwise Identity	Bit-Score	E Value	BES end	BES start	Scaffold end	Scaffold start	Scaffold Length
008O20_3	single	131P18 superscaffold	KB418962.1	scaffold33832	1357	1	0.996	1236.53	0	679	1	5189	5866	29522
008O20_5	single	131P18 superscaffold	AOCW01153393.1	scaffold92891_1	1198	1	0.998	1101.72	0	599	1	7171	6573	8316
018I03_3	single	131P18 superscaffold	KB429502.1	scaffold62143	1175	0.9949	0.998	1079.56	0	587	1	7898	8485	44563
018I03_5	single	131P18 superscaffold	KB418962.1	scaffold33832	1213	1	0.99	1088.8	0	606	1	2020	2626	29522
024K15_3	repetitive	131P18 superscaffold	KB408462.1	scaffold15052	1093	0.9982	0.989	977.998	0	548	1	8988	8444	17435
024K15_5	repetitive	131P18 superscaffold	AOCW01160149.1	scaffold98108_1	510	0.508	1	472.016	1.81e-131	255	1	1277	1023	1277
024K15_5	repetitive	131P18 superscaffold	AOCW01117337.1	scaffold56193_1	409	0.4104	0.978	353.83	6.83e-96	502	297	203	1	16584
033G07_3	single	131P18 superscaffold	KB412482.1	scaffold21519	1116	0.8404	1	1031.55	0	608	51	1	558	3235
033G07_5	single	131P18 superscaffold	KB429502.1	scaffold62143	1139	1	0.998	1046.32	0	569	1	31069	31638	44563
059A05_3	repetitive	131P18 superscaffold	AOCW01153393.1	scaffold92891_1	1309	1	0.998	1203.29	0	655	1	7226	6573	8316
059A05_5	repetitive	131P18 superscaffold	KB407030.1	scaffold12847	1073	1	0.998	985.385	0	537	1	14266	14801	27773
081H12_3	repetitive	131P18 superscaffold	KB410735.1	scaffold18653	1152	1	1	1064.79	0	576	1	25755	25180	25920
081H12_5	repetitive	131P18 superscaffold	KB429502.1	scaffold62143	1228	1	1	1134.96	0	614	1	712	1325	44563
084H02_3	repetitive	131P18 superscaffold	KB407030.1	scaffold12847	1222	1	1	1129.42	0	611	1	20254	20864	27773
084H02_5	repetitive	131P18 superscaffold	AOCW01153393.1	scaffold92891_1	1153	1	0.997	1055.56	0	577	1	1159	584	8316
085K17_3	repetitive	131P18 superscaffold	KB418962.1	scaffold33832	1220	1	1	1127.58	0	610	1	11249	11858	29522
085K17_5	repetitive	131P18 superscaffold	KB407030.1	scaffold12847	966	1	0.996	881.972	0	484	1	1508	1027	27773
088H05_3	repetitive	131P18 superscaffold	AOCW01153393.1	scaffold92891_1	1157	1	0.998	1062.94	0	579	1	7150	6573	8316
088H05_5	repetitive	131P18 superscaffold	KB412482.1	scaffold21519	1113	0.9176	0.996	1016.78	0	607	51	3	558	3235
089G04_3	repetitive	131P18 superscaffold	KB418962.1	scaffold33832	1032	1	1	953.992	0	516	1	4018	4533	29522
089G04_5	repetitive	131P18 superscaffold	KB407030.1	scaffold12847	951	1	0.989	850.579	0	476	1	1501	1027	27773
095N22_3	repetitive	131P18 superscaffold	AOCW01153393.1	scaffold92891_1	1116	0.9982	1	1031.55	0	558	1	1473	916	8316
095N22_5	repetitive	131P18 superscaffold	KB410735.1	scaffold18653	1051	1	0.998	965.071	0	526	1	20891	20367	25920
130E19_3	repetitive	131P18 superscaffold	KB407030.1	scaffold12847	1145	1	0.998	1051.86	0	573	1	1598	1027	27773
130E19_5	repetitive	131P18 superscaffold	KB412482.1	scaffold21519	744	0.8455	0.988	665.914	0	440	69	158	529	3235
131P18_3	single	131P18 superscaffold	KB412482.1	scaffold21519	992	0.9084	0.994	902.285	0	546	51	63	558	3235
131P18_5	single	131P18 superscaffold	AOCW01117337.1	scaffold56193_1	1077	1	0.994	977.998	0	540	1	15711	15175	16584
132P08_3	repetitive	131P18 superscaffold	KB434583.1	scaffold77350	998	0.996	0.989	894.899	0	499	1	1048	1546	27331
132P08_5	repetitive	131P18 superscaffold	AOCW01153393.1	scaffold92891_1	950	1	1	878.279	0	475	1	7047	6573	8316
002B02_3	single	unlinked	KB439932.1	scaffold94532	1146	1	1	1059.25	0	573	1	3773	3201	43725
002B02_5	single	unlinked	KB439932.1	scaffold94532	1230	1	0.998	1131.27	0	615	1	35360	35974	43725
020A06_3	single	unlinked	AOCW01152381.1	scaffold91916_1	1226	1	0.996	1122.04	0	613	1	2379	2991	6144
020A06_5	single	unlinked	KB427843.1	scaffold566	1349	1	0.981	1173.74	0	675	1	15249	14576	20372
030F02_3	single	unlinked	KB424747.1	scaffold47532	965	1	0.994	874.586	0	483	1	4406	4887	10325
030F02_5	single	unlinked	KB436872.1	scaffold84285	1162	1	0.968	968.765	0	589	1	7774	8346	15871
036L23_3	single	unlinked	AOCW01050906.1	scaffold17363_2	1207	1	0.993	1092.49	0	603	1	10791	11394	12871
036L23_5	single	unlinked	KB412904.1	scaffold22222	1087	1	0.998	998.311	0	543	1	9839	10382	37603
047P22_3	single	unlinked	KB430042.1	scaffold6407	230	0.1943	1	213.485	1.28e-53	115	1	18767	18653	18767
047P22_5	single	unlinked	KB405354.1	scaffold10369	719	1	0.992	647.448	0	361	1	5922	5565	39958
056N03_3	single	unlinked	KB427843.1	scaffold566	1332	1	0.976	1144.2	0	665	1	11815	11149	20372
056N03_5	single	unlinked	KB423413.1	scaffold44055	1296	0.9418	0.965	1070.33	0	679	33	5766	5118	8214
059J08_3	single	unlinked	AOCW01158579.1	scaffold96968_1	1216	1	0.961	990.925	0	600	1	3959	3344	10263
059J08_5	single	unlinked	KB441622.1	scaffold98825	947	0.7141	0.962	774.866	0	477	1	6679	7148	11010
067C07_3	single	unlinked	KB415203.1	scaffold26354	1220	1	0.996	1114.65	0	610	1	5539	6148	14508
067C07_5	single	unlinked	KB435497.1	scaffold80127	1014	1	1	937.372	0	507	1	4283	3777	5032
070A03_3	single	unlinked	AOCW01153660.1	scaffold93148_1	1135	1	0.997	1038.94	0	568	1	2304	1738	2887
070A03_5	single	unlinked	KB407058.1	scaffold12883	1142	1	1	1055.56	0	571	1	13092	12522	16680
076D23_3	single	unlinked	AOCW01093208.1	scaffold36612_1	1281	1	0.997	1173.74	0	641	1	14653	14014	31665
076D23_5	single	unlinked	AOCW01130134.1	scaffold70032_1	1050	1	1	970.611	0	525	1	1056	532	11398
083F23_3	single	unlinked	KB421397.1	scaffold39248	1080	1	0.999	994.618	0	540	1	8058	7519	14912
083F23_5	single	unlinked	KB435616.1	scaffold80506	724	1	0.989	647.448	0	362	1	2965	3326	17601
084A06_3	single	unlinked	KB431697.1	scaffold69101	997	1	0.998	915.212	0	499	1	7601	7104	16603
087N22_3	single	unlinked	KB421253.1	scaffold38926	1356	1	0.997	1242.07	0	678	1	3908	3231	6589
097D16_3	single	unlinked	KB437521.1	scaffold86391	1137	1	0.996	1038.94	0	569	1	6436	5869	8669
097D16_5	single	unlinked	AOCW01159605.1	scaffold97712_1	764	1	0.99	686.227	0	382	1	22505	22124	32114
131K15_3	single	unlinked	KB410794.1	scaffold18765	1378	1	0.987	1223.6	0	690	1	10901	11588	25954
131K15_5	single	unlinked	KB422665.1	scaffold42325	1168	1	1	1079.56	0	584	1	9864	9281	13266
131K22_3	single	unlinked	KB423564.1	scaffold44444	1304	1	0.999	1201.44	0	652	1	2709	2058	9588
131K22_5	single	unlinked	KB405354.1	scaffold10369	950	1	1	878.279	0	475	1	17277	16803	39958
