# Supplementary material for: Integration of Lupinus angustifolius L. (narrow-leafed lupin) genome maps and comparative mapping within legumes
Source: Chromosome Res. 2016 May 11;24:355–78. doi: 10.1007/s10577-016-9526-8 (PMC4969343; doi:10.1007/s10577-016-9526-8)
Supplement: Supplementary file 8 — Repetitive sequences identified in Lupinus angustifolius scaffolds assigned to BAC clones that yielded single-locus BAC-FISH signals on metaphase chromosomes of L. angustifolius. (XLS 15 kb) [file 10577_2016_9526_MOESM8_ESM.xls]

## Sheet: Arkusz1
Integration of Lupinus angustifolius L. (narrow-leafed lupin) genome maps and comparative mapping within legumes
Chromosome Research
Katarzyna Wyrwa, Michał Książkiewicz, Anna Szczepaniak, Karolina Susek, Jan Podkowiński, Barbara Naganowska
Institute of Plant Genetics of the Polish Academy of Sciences, Strzeszyńska 34, Poznań 60-479, Poland
Email: kwyr@igr.poznan.pl; Telephone: (+48 61) 65 50 217; Fax: (+48 61) 65 50 301
Online Resource 8. Repetitive sequences identified in Lupinus angustifolius scaffolds assigned to BAC clones that yielded single locus BAC-FISH signals on metaphase chromosomes of L. angustifolius.
Scaffold	Assigned BES of "single locus" clones	Scaffold length	Transposons					Retrotransposons								Simple repeat	Total repeat	Percentage occupance
			EnSpm/CACTA	hAT	MuLE-MuDR	other	RC/Helitron	LINE/L1	LINE/LOA	LINE/RTE	LTR/Copia	LTR/ERV1	LTR/Gypsy	LTR/Pao	SINE/SINE2
AOCW01050906.1	036L23_3	12871														259	259	2.01228
AOCW01093208.1_rc	076D23_3	31665									1791					296	2087	6.59087
AOCW01117337.1	131P18_5	16584		543							4236		1119			150	6048	36.4689
AOCW01130134.1	076D23_5	11398				405										154	559	4.90437
AOCW01152381.1	020A06_3	6144														85	85	1.38346
AOCW01153393.1	008O20_5	8316														178	178	2.14045
AOCW01153660.1_rc	070A03_3	2887															0	0
AOCW01158579.1	059J08_3	10263			321											113	434	4.22878
AOCW01159605.1	097D16_5	32114	189			282							1113			252	1836	5.71713
KB405354.1	047P22_5, 131K22_5	39958			1263						3967		1952			257	7439	18.617
KB407058.1	070A03_5	16680									4193		1431			197	5821	34.8981
KB410794.1	131K15_3	25954		390								256	3028			247	3921	15.1075
KB412482.1	033G07_3, 131P18_3	3235											1388				1388	42.9057
KB412904.1_rc	036L23_5	37603	348											153		424	925	2.45991
KB415203.1	067C07_3	14508				324					2379					55	2758	19.0102
KB418962.1	008O20_3, 018I03_5	29522					2025	1549							126	57	3757	12.7261
KB421253.1	087N22_3	6589									4035					34	4069	61.7544
KB421397.1	083F23_3	14912						3485								38	3523	23.6253
KB422665.1	131K15_5	13266		528							3056					220	3804	28.6748
KB423413.1_rc	056N03_5	8214									1733		734			174	2641	32.1524
KB423564.1_rc	131K22_3	9588		423									4393			47	4863	50.7196
KB424747.1	030F02_3	10325						590								185	775	7.50605
KB427843.1	020A06_5, 056N03_3	20372					720				1229		5248			52	7249	35.5832
KB429502.1	018I03_3, 033G07_5	44563									785		2594		160	372	3911	8.77634
KB430042.1_rc	047P22_3	18767									5829				139	170	6138	32.7063
KB431697.1	084A06_3	16603								504						247	751	4.52328
KB435497.1	067C07_5	5032														138	138	2.74245
KB435616.1	083F23_5	17601														154	154	0.87495
KB436872.1_rc	030F02_5	15871						2780	25	76	4654		603			382	8520	53.6828
KB437521.1_rc	097D16_3	8669														125	125	1.44192
KB439932.1	002B02_3, 002B02_5	43725	363	213				1993								564	3133	7.16524
KB441622.1	059J08_5	11010											1728			126	1854	16.8392
Total repeats		564809	900	2097	1584	1011	2745	10397	25	580	37887	256	25331	153	425	5752	89143	15.7829
