# Supplementary material for: Integration of Lupinus angustifolius L. (narrow-leafed lupin) genome maps and comparative mapping within legumes
Source: Chromosome Res. 2016 May 11;24:355–78. doi: 10.1007/s10577-016-9526-8 (PMC4969343; doi:10.1007/s10577-016-9526-8)
Supplement: Supplementary file 9 — Alignment of the 131P18 supercontig, carrying ENOD40-variant1 and consisting of 10 scaffolds (14 clones), to NCBI RefSeq and L. albus, L. luteus, and L. angustifolius transcriptome sequences. (XLS 394 kb) [file 10577_2016_9526_MOESM9_ESM.xls]

## Sheet: 14BACS_NCBI_refseq
Integration of Lupinus angustifolius L. (narrow-leafed lupin) genome maps and comparative mapping within legumes
Chromosome Research
Katarzyna Wyrwa, Michał Książkiewicz, Anna Szczepaniak, Karolina Susek, Jan Podkowiński, Barbara Naganowska
Institute of Plant Genetics of the Polish Academy of Sciences, Strzeszyńska 34, Poznań 60-479, Poland
Email: kwyr@igr.poznan.pl; Telephone: (+48 61) 65 50 217; Fax: (+48 61) 65 50 301
Online Resource 9. Alignment of the 131P18 supercontig, carrying ENOD40-variant1 and consisting of 10 scaffolds (14 clones), to NCBI RefSeq and L. albus, L. luteus, and L. angustifolius transcriptome sequences.
Database	Accession	Scaffold start	Scaffold end	Reference start	Reference end	% identity	Alignment length	Mismatches	Gaps	E-value	Bit score	Description
RefSeq NCBI	XM_004489736.1	129658	130291	1927	1317	83.49	642	67	16	1e-178	643	PREDICTED: Cicer arietinum uncharacterized LOC101510432 (LOC101510432), mRNA
RefSeq NCBI	XM_004489736.1	129658	130291	1927	1317	83.49	642	67	16	1e-178	643	PREDICTED: Cicer arietinum uncharacterized LOC101510432 (LOC101510432), mRNA
RefSeq NCBI	XM_010046281.1	20502	22289	314	2032	67.74	1798	491	19	2e-177	639	PREDICTED: Eucalyptus grandis ARM REPEAT PROTEIN INTERACTING WITH ABF2-like (LOC104433511), mRNA
RefSeq NCBI	XM_010046281.1	20502	22289	314	2032	67.74	1798	491	19	2e-177	639	PREDICTED: Eucalyptus grandis ARM REPEAT PROTEIN INTERACTING WITH ABF2-like (LOC104433511), mRNA
RefSeq NCBI	XM_007157294.1	129675	130291	1866	1274	80.63	630	72	7	1e-165	600	Phaseolus vulgaris hypothetical protein (PHAVU_002G063400g) mRNA, complete cds
RefSeq NCBI	XM_007157294.1	129675	130291	1866	1274	80.63	630	72	7	1e-165	600	Phaseolus vulgaris hypothetical protein (PHAVU_002G063400g) mRNA, complete cds
RefSeq NCBI	XM_003517672.2	175002	175659	2068	1431	79.19	668	99	13	1e-152	556	PREDICTED: Glycine max protein YLS7-like (LOC100804622), mRNA
RefSeq NCBI	XM_003517672.2	175002	175659	2068	1431	79.19	668	99	13	1e-152	556	PREDICTED: Glycine max protein YLS7-like (LOC100804622), mRNA
RefSeq NCBI	XM_006572965.1	167804	168422	2218	2860	79.51	649	97	11	5e-152	554	PREDICTED: Glycine max cysteine-rich receptor-like protein kinase 2-like (LOC100804094), transcript variant X4, mRNA
RefSeq NCBI	XM_006572964.1	167804	168422	2115	2757	79.51	649	97	11	5e-152	554	PREDICTED: Glycine max cysteine-rich receptor-like protein kinase 2-like (LOC100804094), transcript variant X3, mRNA
RefSeq NCBI	XM_006572963.1	167804	168422	2272	2914	79.51	649	97	11	5e-152	554	PREDICTED: Glycine max cysteine-rich receptor-like protein kinase 2-like (LOC100804094), transcript variant X2, mRNA
RefSeq NCBI	XM_003517671.2	167804	168422	1841	2483	79.51	649	97	11	5e-152	554	PREDICTED: Glycine max cysteine-rich receptor-like protein kinase 2-like (LOC100804094), transcript variant X1, mRNA
RefSeq NCBI	XM_006572965.1	167804	168422	2218	2860	79.51	649	97	11	5e-152	554	PREDICTED: Glycine max cysteine-rich receptor-like protein kinase 2-like (LOC100804094), transcript variant X4, mRNA
RefSeq NCBI	XM_006572964.1	167804	168422	2115	2757	79.51	649	97	11	5e-152	554	PREDICTED: Glycine max cysteine-rich receptor-like protein kinase 2-like (LOC100804094), transcript variant X3, mRNA
RefSeq NCBI	XM_006572963.1	167804	168422	2272	2914	79.51	649	97	11	5e-152	554	PREDICTED: Glycine max cysteine-rich receptor-like protein kinase 2-like (LOC100804094), transcript variant X2, mRNA
RefSeq NCBI	XM_003517671.2	167804	168422	1841	2483	79.51	649	97	11	5e-152	554	PREDICTED: Glycine max cysteine-rich receptor-like protein kinase 2-like (LOC100804094), transcript variant X1, mRNA
RefSeq NCBI	XM_003530585.2	129651	130291	1819	1191	79.91	647	106	12	2e-150	549	PREDICTED: Glycine max uncharacterized LOC100792240 (LOC100792240), transcript variant X1, mRNA
RefSeq NCBI	XM_003530585.2	129651	130291	1819	1191	79.91	647	106	12	2e-150	549	PREDICTED: Glycine max uncharacterized LOC100792240 (LOC100792240), transcript variant X1, mRNA
RefSeq NCBI	XM_003519777.2	175017	175659	2062	1436	78.87	653	102	9	8e-150	547	PREDICTED: Glycine max protein YLS7-like (LOC100801114), mRNA
RefSeq NCBI	XM_003519777.2	175017	175659	2062	1436	78.87	653	102	9	8e-150	547	PREDICTED: Glycine max protein YLS7-like (LOC100801114), mRNA
RefSeq NCBI	XM_003613079.1	17817	18255	1	442	87.33	442	53	1	9e-149	544	Medicago truncatula 60S ribosomal protein L27a-3 (MTR_5g033090) mRNA, complete cds
RefSeq NCBI	XM_003613079.1	17817	18255	1	442	87.33	442	53	1	9e-149	544	Medicago truncatula 60S ribosomal protein L27a-3 (MTR_5g033090) mRNA, complete cds
RefSeq NCBI	XM_009106701.1	17817	18264	73	520	86.16	448	62	0	2e-144	529	PREDICTED: Brassica rapa 60S ribosomal protein L27a-3-like (LOC103830880), mRNA
RefSeq NCBI	XM_009106701.1	17817	18264	73	520	86.16	448	62	0	2e-144	529	PREDICTED: Brassica rapa 60S ribosomal protein L27a-3-like (LOC103830880), mRNA
RefSeq NCBI	XM_006573875.1	102390	102828	1126	688	86.56	439	59	0	2e-143	526	PREDICTED: Glycine max uncharacterized LOC100802504 (LOC100802504), mRNA
RefSeq NCBI	XM_006573875.1	102390	102828	1126	688	86.56	439	59	0	2e-143	526	PREDICTED: Glycine max uncharacterized LOC100802504 (LOC100802504), mRNA
RefSeq NCBI	XM_007157306.1	174994	175659	2143	1495	78.12	672	118	11	2e-143	526	Phaseolus vulgaris hypothetical protein (PHAVU_002G064300g) mRNA, complete cds
RefSeq NCBI	XM_007157306.1	174994	175659	2143	1495	78.12	672	118	11	2e-143	526	Phaseolus vulgaris hypothetical protein (PHAVU_002G064300g) mRNA, complete cds
RefSeq NCBI	XM_004157730.1	17781	18262	34	510	84.44	482	70	3	3e-142	522	PREDICTED: Cucumis sativus 60S ribosomal protein L27a-3-like (LOC101228988), mRNA
RefSeq NCBI	XM_004152442.1	17781	18262	30	506	84.44	482	70	3	3e-142	522	PREDICTED: Cucumis sativus 60S ribosomal protein L27a-3-like (LOC101206650), mRNA
RefSeq NCBI	XM_004157730.1	17781	18262	34	510	84.44	482	70	3	3e-142	522	PREDICTED: Cucumis sativus 60S ribosomal protein L27a-3-like (LOC101228988), mRNA
RefSeq NCBI	XM_004152442.1	17781	18262	30	506	84.44	482	70	3	3e-142	522	PREDICTED: Cucumis sativus 60S ribosomal protein L27a-3-like (LOC101206650), mRNA
RefSeq NCBI	XM_003613123.1	102390	102828	1306	868	86.33	439	60	0	3e-142	522	Medicago truncatula Lipase (MTR_5g033590) mRNA, complete cds
RefSeq NCBI	XM_003613123.1	102390	102828	1306	868	86.33	439	60	0	3e-142	522	Medicago truncatula Lipase (MTR_5g033590) mRNA, complete cds
RefSeq NCBI	XM_008440574.1	17817	18262	67	512	85.65	446	64	0	1e-140	517	PREDICTED: Cucumis melo 60S ribosomal protein L27a-3-like (LOC103483791), mRNA
RefSeq NCBI	XM_003601145.1	17817	18255	61	502	85.97	442	59	1	1e-140	517	Medicago truncatula 60S ribosomal protein L27a-3 (MTR_3g077050) mRNA, complete cds
RefSeq NCBI	XM_008440574.1	17817	18262	67	512	85.65	446	64	0	1e-140	517	PREDICTED: Cucumis melo 60S ribosomal protein L27a-3-like (LOC103483791), mRNA
RefSeq NCBI	XM_003601145.1	17817	18255	61	502	85.97	442	59	1	1e-140	517	Medicago truncatula 60S ribosomal protein L27a-3 (MTR_3g077050) mRNA, complete cds
RefSeq NCBI	XM_009129565.1	17817	18261	36	480	85.62	445	64	0	4e-140	515	PREDICTED: Brassica rapa 60S ribosomal protein L27a-3-like (LOC103852669), mRNA
RefSeq NCBI	XM_009129565.1	17817	18261	36	480	85.62	445	64	0	4e-140	515	PREDICTED: Brassica rapa 60S ribosomal protein L27a-3-like (LOC103852669), mRNA
RefSeq NCBI	XM_006574351.1	102390	102828	1324	886	85.88	439	62	0	2e-139	513	PREDICTED: Glycine max lipase-like (LOC100792292), transcript variant X1, mRNA
RefSeq NCBI	NM_001254564.1	102390	102828	1259	821	85.88	439	62	0	2e-139	513	Glycine max lipase-like (LOC100792292), mRNA
RefSeq NCBI	XM_006574351.1	102390	102828	1324	886	85.88	439	62	0	2e-139	513	PREDICTED: Glycine max lipase-like (LOC100792292), transcript variant X1, mRNA
RefSeq NCBI	NM_001254564.1	102390	102828	1259	821	85.88	439	62	0	2e-139	513	Glycine max lipase-like (LOC100792292), mRNA
RefSeq NCBI	XM_003613141.1	174995	175659	1895	1239	76.88	679	121	8	2e-139	513	Medicago truncatula hypothetical protein (MTR_5g033800) mRNA, complete cds
RefSeq NCBI	XM_003613141.1	174995	175659	1895	1239	76.88	679	121	8	2e-139	513	Medicago truncatula hypothetical protein (MTR_5g033800) mRNA, complete cds
RefSeq NCBI	XM_002890533.1	17817	18261	2	446	85.39	445	65	0	2e-138	509	Arabidopsis lyrata subsp. lyrata RPL27A, mRNA
RefSeq NCBI	XM_002890533.1	17817	18261	2	446	85.39	445	65	0	2e-138	509	Arabidopsis lyrata subsp. lyrata RPL27A, mRNA
RefSeq NCBI	XM_007157246.1	102390	102828	1676	1238	85.65	439	63	0	7e-138	508	Phaseolus vulgaris hypothetical protein (PHAVU_002G059000g) mRNA, complete cds
RefSeq NCBI	XM_007157246.1	102390	102828	1676	1238	85.65	439	63	0	7e-138	508	Phaseolus vulgaris hypothetical protein (PHAVU_002G059000g) mRNA, complete cds
RefSeq NCBI	XM_009107481.1	17817	18262	26	471	84.98	446	67	0	3e-136	502	PREDICTED: Brassica rapa 60S ribosomal protein L27a-3 (LOC103831596), mRNA
RefSeq NCBI	XM_009107481.1	17817	18262	26	471	84.98	446	67	0	3e-136	502	PREDICTED: Brassica rapa 60S ribosomal protein L27a-3 (LOC103831596), mRNA
RefSeq NCBI	XM_003613128.1	129906	130291	1473	1091	88.86	386	40	1	1e-135	500	Medicago truncatula Carboxyl-terminal proteinase-like protein (MTR_5g033650) mRNA, complete cds
RefSeq NCBI	XM_003613128.1	129906	130291	1473	1091	88.86	386	40	1	1e-135	500	Medicago truncatula Carboxyl-terminal proteinase-like protein (MTR_5g033650) mRNA, complete cds
RefSeq NCBI	XM_006574259.1	167804	168419	1905	2549	77.55	646	114	9	3e-135	499	PREDICTED: Glycine max protein kinase family protein (LOC100305420), transcript variant X2, mRNA
RefSeq NCBI	XM_006574258.1	167804	168419	2405	3049	77.55	646	114	9	3e-135	499	PREDICTED: Glycine max protein kinase family protein (LOC100305420), transcript variant X1, mRNA
RefSeq NCBI	XM_006574259.1	167804	168419	1905	2549	77.55	646	114	9	3e-135	499	PREDICTED: Glycine max protein kinase family protein (LOC100305420), transcript variant X2, mRNA
RefSeq NCBI	XM_006574258.1	167804	168419	2405	3049	77.55	646	114	9	3e-135	499	PREDICTED: Glycine max protein kinase family protein (LOC100305420), transcript variant X1, mRNA
RefSeq NCBI	XM_010500535.1	17817	18266	42	493	84.51	452	68	1	1e-134	497	PREDICTED: Camelina sativa 60S ribosomal protein L27a-2-like (LOC104776458), mRNA
RefSeq NCBI	XM_010500535.1	17817	18266	42	493	84.51	452	68	1	1e-134	497	PREDICTED: Camelina sativa 60S ribosomal protein L27a-2-like (LOC104776458), mRNA
RefSeq NCBI	XM_010479324.1	17817	18270	42	498	84.03	457	70	1	1e-133	493	PREDICTED: Camelina sativa 60S ribosomal protein L27a-2-like (LOC104756698), transcript variant X2, mRNA
RefSeq NCBI	XM_010479323.1	17817	18270	41	497	84.03	457	70	1	1e-133	493	PREDICTED: Camelina sativa 60S ribosomal protein L27a-2-like (LOC104756698), transcript variant X1, mRNA
RefSeq NCBI	XM_010479324.1	17817	18270	42	498	84.03	457	70	1	1e-133	493	PREDICTED: Camelina sativa 60S ribosomal protein L27a-2-like (LOC104756698), transcript variant X2, mRNA
RefSeq NCBI	XM_010479323.1	17817	18270	41	497	84.03	457	70	1	1e-133	493	PREDICTED: Camelina sativa 60S ribosomal protein L27a-2-like (LOC104756698), transcript variant X1, mRNA
RefSeq NCBI	XM_010429538.1	17817	18261	56	500	84.75	446	66	2	5e-133	491	PREDICTED: Camelina sativa 60S ribosomal protein L27a-3 (LOC104712611), mRNA
RefSeq NCBI	XM_010429538.1	17817	18261	56	500	84.75	446	66	2	5e-133	491	PREDICTED: Camelina sativa 60S ribosomal protein L27a-3 (LOC104712611), mRNA
RefSeq NCBI	XM_003551988.2	129764	130291	1733	1184	80.29	553	81	9	5e-133	491	PREDICTED: Glycine max uncharacterized LOC100788950 (LOC100788950), transcript variant X1, mRNA
RefSeq NCBI	XM_003551988.2	129764	130291	1733	1184	80.29	553	81	9	5e-133	491	PREDICTED: Glycine max uncharacterized LOC100788950 (LOC100788950), transcript variant X1, mRNA
RefSeq NCBI	NM_102178.2	17817	18271	24	478	83.74	455	74	0	6e-132	488	Arabidopsis thaliana 60S ribosomal protein L27a-2 mRNA, complete cds
RefSeq NCBI	NM_102178.2	17817	18271	24	478	83.74	455	74	0	6e-132	488	Arabidopsis thaliana 60S ribosomal protein L27a-2 mRNA, complete cds
RefSeq NCBI	XM_009773858.1	17792	18261	51	526	82.85	478	72	4	8e-131	484	PREDICTED: Nicotiana sylvestris 60S ribosomal protein L27a-3 (LOC104222614), mRNA
RefSeq NCBI	XM_009773858.1	17792	18261	51	526	82.85	478	72	4	8e-131	484	PREDICTED: Nicotiana sylvestris 60S ribosomal protein L27a-3 (LOC104222614), mRNA
RefSeq NCBI	XM_004489746.1	175071	175659	1897	1325	77.92	607	82	12	8e-131	484	PREDICTED: Cicer arietinum uncharacterized LOC101513224 (LOC101513224), mRNA
RefSeq NCBI	XM_004489746.1	175071	175659	1897	1325	77.92	607	82	12	8e-131	484	PREDICTED: Cicer arietinum uncharacterized LOC101513224 (LOC101513224), mRNA
RefSeq NCBI	XM_010417444.1	17817	18261	55	499	84.04	445	71	0	3e-130	482	PREDICTED: Camelina sativa 60S ribosomal protein L27a-3 (LOC104701702), mRNA
RefSeq NCBI	XM_010417444.1	17817	18261	55	499	84.04	445	71	0	3e-130	482	PREDICTED: Camelina sativa 60S ribosomal protein L27a-3 (LOC104701702), mRNA
RefSeq NCBI	XM_004489756.1	102390	102828	1456	1018	84.28	439	69	0	9e-130	480	PREDICTED: Cicer arietinum lipase-like (LOC101489565), partial mRNA
RefSeq NCBI	XM_004489756.1	102390	102828	1456	1018	84.28	439	69	0	9e-130	480	PREDICTED: Cicer arietinum lipase-like (LOC101489565), partial mRNA
RefSeq NCBI	XM_004236206.2	17817	18267	85	541	83.15	457	71	1	3e-129	479	PREDICTED: Solanum lycopersicum 60S ribosomal protein L27a-3 (LOC101265118), mRNA
RefSeq NCBI	XM_007223642.1	17817	18261	51	495	83.82	445	72	0	3e-129	479	Prunus persica hypothetical protein (PRUPE_ppa012994mg) mRNA, complete cds
RefSeq NCBI	XM_004236206.2	17817	18267	85	541	83.15	457	71	1	3e-129	479	PREDICTED: Solanum lycopersicum 60S ribosomal protein L27a-3 (LOC101265118), mRNA
RefSeq NCBI	XM_007223642.1	17817	18261	51	495	83.82	445	72	0	3e-129	479	Prunus persica hypothetical protein (PRUPE_ppa012994mg) mRNA, complete cds
RefSeq NCBI	XM_010472756.1	17817	18261	49	493	84.08	446	69	2	1e-128	477	PREDICTED: Camelina sativa 60S ribosomal protein L27a-3 (LOC104750899), mRNA
RefSeq NCBI	XM_010472756.1	17817	18261	49	493	84.08	446	69	2	1e-128	477	PREDICTED: Camelina sativa 60S ribosomal protein L27a-3 (LOC104750899), mRNA
RefSeq NCBI	XM_006585876.1	129903	130291	1579	1191	87.15	389	50	0	1e-128	477	PREDICTED: Glycine max uncharacterized LOC100792240 (LOC100792240), transcript variant X2, mRNA
RefSeq NCBI	XM_006585876.1	129903	130291	1579	1191	87.15	389	50	0	1e-128	477	PREDICTED: Glycine max uncharacterized LOC100792240 (LOC100792240), transcript variant X2, mRNA
RefSeq NCBI	XM_007036266.1	17817	18271	58	515	82.86	461	70	2	4e-128	475	Theobroma cacao Ribosomal protein L18e/L15 superfamily protein (TCM_012169) mRNA, complete cds
RefSeq NCBI	XM_007036266.1	17817	18271	58	515	82.86	461	70	2	4e-128	475	Theobroma cacao Ribosomal protein L18e/L15 superfamily protein (TCM_012169) mRNA, complete cds
RefSeq NCBI	XM_006602335.1	129888	130291	1585	1184	85.89	404	55	1	2e-126	470	PREDICTED: Glycine max uncharacterized LOC100788950 (LOC100788950), transcript variant X2, mRNA
RefSeq NCBI	XM_006602335.1	129888	130291	1585	1184	85.89	404	55	1	2e-126	470	PREDICTED: Glycine max uncharacterized LOC100788950 (LOC100788950), transcript variant X2, mRNA
RefSeq NCBI	XM_007153701.1	129903	130291	1605	1217	86.63	389	52	0	6e-126	468	Phaseolus vulgaris hypothetical protein (PHAVU_003G063100g) mRNA, complete cds
RefSeq NCBI	XM_007153701.1	129903	130291	1605	1217	86.63	389	52	0	6e-126	468	Phaseolus vulgaris hypothetical protein (PHAVU_003G063100g) mRNA, complete cds
RefSeq NCBI	XM_002888742.1	17817	18305	28	520	81.53	498	78	7	7e-125	464	Arabidopsis lyrata subsp. lyrata 60S ribosomal protein L27A, mRNA
RefSeq NCBI	XM_002888742.1	17817	18305	28	520	81.53	498	78	7	7e-125	464	Arabidopsis lyrata subsp. lyrata 60S ribosomal protein L27A, mRNA
RefSeq NCBI	XM_006602322.1	241305	241699	1217	1611	86.08	395	55	0	7e-125	464	PREDICTED: Glycine max polygalacturonase At1g48100-like (LOC100783813), transcript variant X2, mRNA
RefSeq NCBI	XM_003551978.2	241305	241699	1350	1744	86.08	395	55	0	7e-125	464	PREDICTED: Glycine max polygalacturonase At1g48100-like (LOC100783813), transcript variant X1, mRNA
RefSeq NCBI	XM_006602322.1	241305	241699	1217	1611	86.08	395	55	0	7e-125	464	PREDICTED: Glycine max polygalacturonase At1g48100-like (LOC100783813), transcript variant X2, mRNA
RefSeq NCBI	XM_003551978.2	241305	241699	1350	1744	86.08	395	55	0	7e-125	464	PREDICTED: Glycine max polygalacturonase At1g48100-like (LOC100783813), transcript variant X1, mRNA
RefSeq NCBI	NM_113569.2	20925	21961	557	1584	70.27	1046	284	11	3e-123	459	Arabidopsis thaliana protein ARMADILLO REPEAT ONLY 4 mRNA, complete cds
RefSeq NCBI	NM_113569.2	20925	21961	557	1584	70.27	1046	284	11	3e-123	459	Arabidopsis thaliana protein ARMADILLO REPEAT ONLY 4 mRNA, complete cds
RefSeq NCBI	XM_007157298.1	167804	168424	2433	3068	76.71	644	119	13	4e-122	455	Phaseolus vulgaris hypothetical protein (PHAVU_002G063700g) mRNA, complete cds
RefSeq NCBI	XM_007157297.1	167804	168424	2088	2723	76.71	644	119	13	4e-122	455	Phaseolus vulgaris hypothetical protein (PHAVU_002G063700g) mRNA, complete cds
RefSeq NCBI	XM_007157298.1	167804	168424	2433	3068	76.71	644	119	13	4e-122	455	Phaseolus vulgaris hypothetical protein (PHAVU_002G063700g) mRNA, complete cds
RefSeq NCBI	XM_007157297.1	167804	168424	2088	2723	76.71	644	119	13	4e-122	455	Phaseolus vulgaris hypothetical protein (PHAVU_002G063700g) mRNA, complete cds
RefSeq NCBI	XM_010102076.1	102390	102828	1104	666	82.92	439	75	0	1e-121	453	Morus notabilis hypothetical protein partial mRNA
RefSeq NCBI	XM_010102076.1	102390	102828	1104	666	82.92	439	75	0	1e-121	453	Morus notabilis hypothetical protein partial mRNA
RefSeq NCBI	XM_007157301.1	167804	168335	1804	2340	79.27	545	92	10	5e-120	448	Phaseolus vulgaris hypothetical protein (PHAVU_002G063900g) mRNA, complete cds
RefSeq NCBI	XM_007157301.1	167804	168335	1804	2340	79.27	545	92	10	5e-120	448	Phaseolus vulgaris hypothetical protein (PHAVU_002G063900g) mRNA, complete cds
RefSeq NCBI	XM_007153684.1	241305	241712	1505	1912	84.60	409	61	2	2e-119	446	Phaseolus vulgaris hypothetical protein (PHAVU_003G061600g) mRNA, complete cds
RefSeq NCBI	XM_007153684.1	241305	241712	1505	1912	84.60	409	61	2	2e-119	446	Phaseolus vulgaris hypothetical protein (PHAVU_003G061600g) mRNA, complete cds
RefSeq NCBI	XM_006483861.1	102390	102827	1477	1040	82.42	438	77	0	2e-118	443	PREDICTED: Citrus sinensis uncharacterized LOC102607754 (LOC102607754), mRNA
RefSeq NCBI	XM_006438239.1	102390	102827	1476	1039	82.42	438	77	0	2e-118	443	Citrus clementina hypothetical protein (CICLE_v10031442mg) mRNA, complete cds
RefSeq NCBI	XM_006483861.1	102390	102827	1477	1040	82.42	438	77	0	2e-118	443	PREDICTED: Citrus sinensis uncharacterized LOC102607754 (LOC102607754), mRNA
RefSeq NCBI	XM_006438239.1	102390	102827	1476	1039	82.42	438	77	0	2e-118	443	Citrus clementina hypothetical protein (CICLE_v10031442mg) mRNA, complete cds
RefSeq NCBI	XM_003531951.2	241305	241699	1410	1804	84.81	395	60	0	2e-118	443	PREDICTED: Glycine max polygalacturonase precursor (PG6), transcript variant 1, mRNA
RefSeq NCBI	XM_003531951.2	241305	241699	1410	1804	84.81	395	60	0	2e-118	443	PREDICTED: Glycine max polygalacturonase precursor (PG6), transcript variant 1, mRNA
RefSeq NCBI	XM_007044678.1	102390	102828	1475	1037	82.23	439	78	0	8e-118	441	Theobroma cacao Alpha/beta-Hydrolases superfamily protein isoform 4 (TCM_010465) mRNA, complete cds
RefSeq NCBI	XM_007044677.1	102390	102828	1475	1037	82.23	439	78	0	8e-118	441	Theobroma cacao Alpha/beta-Hydrolases superfamily protein isoform 3 (TCM_010465) mRNA, complete cds
RefSeq NCBI	XM_007044676.1	102390	102828	887	449	82.23	439	78	0	8e-118	441	Theobroma cacao Alpha/beta-Hydrolases superfamily protein isoform 2 (TCM_010465) mRNA, partial cds
RefSeq NCBI	XM_007044675.1	102390	102828	1945	1507	82.23	439	78	0	8e-118	441	Theobroma cacao Alpha/beta-Hydrolases superfamily protein isoform 1 (TCM_010465) mRNA, complete cds
RefSeq NCBI	XM_007044678.1	102390	102828	1475	1037	82.23	439	78	0	8e-118	441	Theobroma cacao Alpha/beta-Hydrolases superfamily protein isoform 4 (TCM_010465) mRNA, complete cds
RefSeq NCBI	XM_007044677.1	102390	102828	1475	1037	82.23	439	78	0	8e-118	441	Theobroma cacao Alpha/beta-Hydrolases superfamily protein isoform 3 (TCM_010465) mRNA, complete cds
RefSeq NCBI	XM_007044676.1	102390	102828	887	449	82.23	439	78	0	8e-118	441	Theobroma cacao Alpha/beta-Hydrolases superfamily protein isoform 2 (TCM_010465) mRNA, partial cds
RefSeq NCBI	XM_007044675.1	102390	102828	1945	1507	82.23	439	78	0	8e-118	441	Theobroma cacao Alpha/beta-Hydrolases superfamily protein isoform 1 (TCM_010465) mRNA, complete cds
RefSeq NCBI	XM_002265793.2	165297	165932	284	919	75.78	640	147	5	8e-118	441	PREDICTED: Vitis vinifera cysteine-rich receptor-like protein kinase 2 (LOC100251695), mRNA
RefSeq NCBI	XM_002265793.2	165297	165932	284	919	75.78	640	147	5	8e-118	441	PREDICTED: Vitis vinifera cysteine-rich receptor-like protein kinase 2 (LOC100251695), mRNA
RefSeq NCBI	XM_003613167.1	241305	241692	1236	1623	85.05	388	58	0	3e-117	439	Medicago truncatula Polygalacturonase (MTR_5g034090) mRNA, complete cds
RefSeq NCBI	XM_003613167.1	241305	241692	1236	1623	85.05	388	58	0	3e-117	439	Medicago truncatula Polygalacturonase (MTR_5g034090) mRNA, complete cds
RefSeq NCBI	XM_002268033.2	102390	102828	1701	1263	82.00	439	79	0	3e-116	435	PREDICTED: Vitis vinifera uncharacterized LOC100260858 (LOC100260858), mRNA
RefSeq NCBI	XM_002268033.2	102390	102828	1701	1263	82.00	439	79	0	3e-116	435	PREDICTED: Vitis vinifera uncharacterized LOC100260858 (LOC100260858), mRNA
RefSeq NCBI	XM_002527849.1	165280	165940	49	705	75.34	665	152	8	3e-116	435	Ricinus communis kinase, putative, mRNA
RefSeq NCBI	XM_002527849.1	165280	165940	49	705	75.34	665	152	8	3e-116	435	Ricinus communis kinase, putative, mRNA
RefSeq NCBI	XM_006574566.1	20501	20986	288	773	78.19	486	106	0	1e-114	430	PREDICTED: Glycine max uncharacterized LOC100804310 (LOC100804310), transcript variant X2, mRNA
RefSeq NCBI	XM_006574566.1	20501	20986	288	773	78.19	486	106	0	1e-114	430	PREDICTED: Glycine max uncharacterized LOC100804310 (LOC100804310), transcript variant X2, mRNA
RefSeq NCBI	XM_007157294.1	133841	134452	609	1	75.68	629	116	11	5e-114	428	Phaseolus vulgaris hypothetical protein (PHAVU_002G063400g) mRNA, complete cds
RefSeq NCBI	XM_007157294.1	133841	134452	609	1	75.68	629	116	11	5e-114	428	Phaseolus vulgaris hypothetical protein (PHAVU_002G063400g) mRNA, complete cds
RefSeq NCBI	XM_010025181.1	102390	102808	1494	1076	82.86	420	70	2	2e-113	426	PREDICTED: Eucalyptus grandis uncharacterized LOC104414155 (LOC104414155), mRNA
RefSeq NCBI	XM_010025181.1	102390	102808	1494	1076	82.86	420	70	2	2e-113	426	PREDICTED: Eucalyptus grandis uncharacterized LOC104414155 (LOC104414155), mRNA
RefSeq NCBI	XM_004489742.1	167802	168408	1816	2440	76.26	636	111	17	2e-113	426	PREDICTED: Cicer arietinum cysteine-rich receptor-like protein kinase 2-like (LOC101511391), transcript variant X4, mRNA
RefSeq NCBI	XM_004489741.1	167802	168408	2025	2649	76.26	636	111	17	2e-113	426	PREDICTED: Cicer arietinum cysteine-rich receptor-like protein kinase 2-like (LOC101511391), transcript variant X3, mRNA
RefSeq NCBI	XM_004489739.1	167802	168408	1820	2444	76.26	636	111	17	2e-113	426	PREDICTED: Cicer arietinum cysteine-rich receptor-like protein kinase 2-like (LOC101511391), transcript variant X1, mRNA
RefSeq NCBI	XM_004489740.1	167802	168408	2144	2768	76.26	636	111	17	2e-113	426	PREDICTED: Cicer arietinum cysteine-rich receptor-like protein kinase 2-like (LOC101511391), transcript variant X2, mRNA
RefSeq NCBI	XM_004489742.1	167802	168408	1816	2440	76.26	636	111	17	2e-113	426	PREDICTED: Cicer arietinum cysteine-rich receptor-like protein kinase 2-like (LOC101511391), transcript variant X4, mRNA
RefSeq NCBI	XM_004489741.1	167802	168408	2025	2649	76.26	636	111	17	2e-113	426	PREDICTED: Cicer arietinum cysteine-rich receptor-like protein kinase 2-like (LOC101511391), transcript variant X3, mRNA
RefSeq NCBI	XM_004489739.1	167802	168408	1820	2444	76.26	636	111	17	2e-113	426	PREDICTED: Cicer arietinum cysteine-rich receptor-like protein kinase 2-like (LOC101511391), transcript variant X1, mRNA
RefSeq NCBI	XM_004489740.1	167802	168408	2144	2768	76.26	636	111	17	2e-113	426	PREDICTED: Cicer arietinum cysteine-rich receptor-like protein kinase 2-like (LOC101511391), transcript variant X2, mRNA
RefSeq NCBI	XM_003517667.2	59315	59630	474	789	89.56	316	33	0	8e-112	421	PREDICTED: Glycine max ribose-phosphate pyrophosphokinase 3, mitochondrial-like (LOC100799836), mRNA
RefSeq NCBI	XM_003517667.2	59315	59630	474	789	89.56	316	33	0	8e-112	421	PREDICTED: Glycine max ribose-phosphate pyrophosphokinase 3, mitochondrial-like (LOC100799836), mRNA
RefSeq NCBI	XM_002315642.2	129843	130291	1728	1288	81.07	449	77	3	8e-112	421	Populus trichocarpa hypothetical protein (POPTR_0010s05430g) mRNA, complete cds
RefSeq NCBI	XM_002315642.2	129843	130291	1728	1288	81.07	449	77	3	8e-112	421	Populus trichocarpa hypothetical protein (POPTR_0010s05430g) mRNA, complete cds
RefSeq NCBI	XM_007158351.1	59315	59630	545	860	89.24	316	34	0	9e-111	417	Phaseolus vulgaris hypothetical protein (PHAVU_002G150900g) mRNA, complete cds
RefSeq NCBI	XM_007158351.1	59315	59630	545	860	89.24	316	34	0	9e-111	417	Phaseolus vulgaris hypothetical protein (PHAVU_002G150900g) mRNA, complete cds
RefSeq NCBI	XM_004300958.1	20698	22289	212	1779	65.90	1619	474	19	3e-110	416	PREDICTED: Fragaria vesca subsp. vesca uncharacterized LOC101309356 (LOC101309356), mRNA
RefSeq NCBI	XM_004300958.1	20698	22289	212	1779	65.90	1619	474	19	3e-110	416	PREDICTED: Fragaria vesca subsp. vesca uncharacterized LOC101309356 (LOC101309356), mRNA
RefSeq NCBI	XM_004489772.1	241305	241692	1280	1667	83.76	388	63	0	3e-110	416	PREDICTED: Cicer arietinum polygalacturonase At1g48100-like (LOC101495607), mRNA
RefSeq NCBI	XM_004489772.1	241305	241692	1280	1667	83.76	388	63	0	3e-110	416	PREDICTED: Cicer arietinum polygalacturonase At1g48100-like (LOC101495607), mRNA
RefSeq NCBI	XM_002527858.1	129912	130289	1110	733	84.13	378	60	0	4e-109	412	Ricinus communis conserved hypothetical protein, mRNA
RefSeq NCBI	XM_002527858.1	129912	130289	1110	733	84.13	378	60	0	4e-109	412	Ricinus communis conserved hypothetical protein, mRNA
RefSeq NCBI	XM_006574571.1	9025	9310	2137	1852	91.61	286	24	0	5e-108	408	PREDICTED: Glycine max ABC transporter B family member 26, chloroplastic-like (LOC100775951), transcript variant X2, mRNA
RefSeq NCBI	XM_003519579.2	9025	9310	2126	1841	91.61	286	24	0	5e-108	408	PREDICTED: Glycine max ABC transporter B family member 26, chloroplastic-like (LOC100775951), transcript variant X1, mRNA
RefSeq NCBI	XM_006574571.1	9025	9310	2137	1852	91.61	286	24	0	5e-108	408	PREDICTED: Glycine max ABC transporter B family member 26, chloroplastic-like (LOC100775951), transcript variant X2, mRNA
RefSeq NCBI	XM_003519579.2	9025	9310	2126	1841	91.61	286	24	0	5e-108	408	PREDICTED: Glycine max ABC transporter B family member 26, chloroplastic-like (LOC100775951), transcript variant X1, mRNA
RefSeq NCBI	XM_003519751.2	59315	59630	476	791	88.61	316	36	0	5e-108	408	PREDICTED: Glycine max ribose-phosphate pyrophosphokinase 3, mitochondrial-like (LOC100783631), mRNA
RefSeq NCBI	XM_003519751.2	59315	59630	476	791	88.61	316	36	0	5e-108	408	PREDICTED: Glycine max ribose-phosphate pyrophosphokinase 3, mitochondrial-like (LOC100783631), mRNA
RefSeq NCBI	XM_008223657.1	102390	102828	1559	1121	80.64	439	85	0	5e-108	408	PREDICTED: Prunus mume uncharacterized LOC103321819 (LOC103321819), mRNA
RefSeq NCBI	XM_008223657.1	102390	102828	1559	1121	80.64	439	85	0	5e-108	408	PREDICTED: Prunus mume uncharacterized LOC103321819 (LOC103321819), mRNA
RefSeq NCBI	XM_010102095.1	17817	18259	543	101	80.36	443	87	0	2e-107	407	Morus notabilis hypothetical protein partial mRNA
RefSeq NCBI	XM_010102095.1	17817	18259	543	101	80.36	443	87	0	2e-107	407	Morus notabilis hypothetical protein partial mRNA
RefSeq NCBI	XM_007222877.1	102390	102828	1416	978	80.41	439	86	0	6e-107	405	Prunus persica hypothetical protein (PRUPE_ppa005297mg) mRNA, complete cds
RefSeq NCBI	XM_007222877.1	102390	102828	1416	978	80.41	439	86	0	6e-107	405	Prunus persica hypothetical protein (PRUPE_ppa005297mg) mRNA, complete cds
RefSeq NCBI	XM_004489736.1	133841	134493	652	31	74.17	662	122	14	6e-107	405	PREDICTED: Cicer arietinum uncharacterized LOC101510432 (LOC101510432), mRNA
RefSeq NCBI	XM_004489736.1	133841	134493	652	31	74.17	662	122	14	6e-107	405	PREDICTED: Cicer arietinum uncharacterized LOC101510432 (LOC101510432), mRNA
RefSeq NCBI	XM_006378172.1	102390	102828	1374	936	80.68	440	83	2	2e-106	403	Populus trichocarpa hypothetical protein (POPTR_0010s05440g) mRNA, complete cds
RefSeq NCBI	XM_006378172.1	102390	102828	1374	936	80.68	440	83	2	2e-106	403	Populus trichocarpa hypothetical protein (POPTR_0010s05440g) mRNA, complete cds
RefSeq NCBI	XM_002312645.2	129906	130291	1713	1328	83.16	386	65	0	2e-106	403	Populus trichocarpa hypothetical protein (POPTR_0008s19220g) mRNA, complete cds
RefSeq NCBI	XM_002312645.2	129906	130291	1713	1328	83.16	386	65	0	2e-106	403	Populus trichocarpa hypothetical protein (POPTR_0008s19220g) mRNA, complete cds
RefSeq NCBI	XM_010102074.1	129912	130291	1302	923	83.42	380	63	0	7e-106	401	Morus notabilis hypothetical protein partial mRNA
RefSeq NCBI	XM_010102074.1	129912	130291	1302	923	83.42	380	63	0	7e-106	401	Morus notabilis hypothetical protein partial mRNA
RefSeq NCBI	XM_007158339.1	9025	9310	2097	1815	90.91	286	23	1	9e-105	398	Phaseolus vulgaris hypothetical protein (PHAVU_002G150000g) mRNA, complete cds
RefSeq NCBI	XM_007158339.1	9025	9310	2097	1815	90.91	286	23	1	9e-105	398	Phaseolus vulgaris hypothetical protein (PHAVU_002G150000g) mRNA, complete cds
RefSeq NCBI	XM_004509701.1	241305	241699	1253	1647	82.28	395	70	0	9e-105	398	PREDICTED: Cicer arietinum polygalacturonase At1g48100-like (LOC101490111), mRNA
RefSeq NCBI	XM_004509701.1	241305	241699	1253	1647	82.28	395	70	0	9e-105	398	PREDICTED: Cicer arietinum polygalacturonase At1g48100-like (LOC101490111), mRNA
RefSeq NCBI	XM_003613099.1	59315	59630	439	754	87.66	316	39	0	1e-103	394	Medicago truncatula Ribose-phosphate pyrophosphokinase (MTR_5g033300) mRNA, complete cds
RefSeq NCBI	XM_003613099.1	59315	59630	439	754	87.66	316	39	0	1e-103	394	Medicago truncatula Ribose-phosphate pyrophosphokinase (MTR_5g033300) mRNA, complete cds
RefSeq NCBI	XM_007044668.1	129747	130304	1904	1345	75.52	580	100	11	1e-103	394	Theobroma cacao Uncharacterized protein (TCM_010459) mRNA, complete cds
RefSeq NCBI	XM_007044668.1	129747	130304	1904	1345	75.52	580	100	11	1e-103	394	Theobroma cacao Uncharacterized protein (TCM_010459) mRNA, complete cds
RefSeq NCBI	XM_003517554.2	133841	134475	657	12	73.25	673	115	15	1e-103	394	PREDICTED: Glycine max uncharacterized LOC100776639 (LOC100776639), mRNA
RefSeq NCBI	XM_003517554.2	133841	134475	657	12	73.25	673	115	15	1e-103	394	PREDICTED: Glycine max uncharacterized LOC100776639 (LOC100776639), mRNA
RefSeq NCBI	XM_003517452.2	9025	9310	2111	1826	90.21	286	28	0	1e-102	390	PREDICTED: Glycine max ABC transporter B family member 26, chloroplastic-like (LOC100813359), mRNA
RefSeq NCBI	XM_003517452.2	9025	9310	2111	1826	90.21	286	28	0	1e-102	390	PREDICTED: Glycine max ABC transporter B family member 26, chloroplastic-like (LOC100813359), mRNA
RefSeq NCBI	XM_004489731.1	59315	59630	466	781	87.34	316	40	0	1e-102	390	PREDICTED: Cicer arietinum ribose-phosphate pyrophosphokinase 3, mitochondrial-like (LOC101508816), mRNA
RefSeq NCBI	XM_004489731.1	59315	59630	466	781	87.34	316	40	0	1e-102	390	PREDICTED: Cicer arietinum ribose-phosphate pyrophosphokinase 3, mitochondrial-like (LOC101508816), mRNA
RefSeq NCBI	XM_006379946.1	102390	102828	1282	844	80.00	440	86	2	1e-102	390	Populus trichocarpa hypothetical protein (POPTR_0008s19210g) mRNA, complete cds
RefSeq NCBI	XM_006379946.1	102390	102828	1282	844	80.00	440	86	2	1e-102	390	Populus trichocarpa hypothetical protein (POPTR_0008s19210g) mRNA, complete cds
RefSeq NCBI	XM_008391486.1	102390	102834	1793	1350	79.55	445	90	1	4e-102	389	PREDICTED: Malus x domestica uncharacterized LOC103452014 (LOC103452014), mRNA
RefSeq NCBI	XM_008391486.1	102390	102834	1793	1350	79.55	445	90	1	4e-102	389	PREDICTED: Malus x domestica uncharacterized LOC103452014 (LOC103452014), mRNA
RefSeq NCBI	XM_004509599.1	129888	130291	1362	960	81.44	404	74	1	2e-101	387	PREDICTED: Cicer arietinum uncharacterized LOC101509876 (LOC101509876), transcript variant X2, mRNA
RefSeq NCBI	XM_004509598.1	129888	130291	1362	960	81.44	404	74	1	2e-101	387	PREDICTED: Cicer arietinum uncharacterized LOC101509876 (LOC101509876), transcript variant X1, mRNA
RefSeq NCBI	XM_004509599.1	129888	130291	1362	960	81.44	404	74	1	2e-101	387	PREDICTED: Cicer arietinum uncharacterized LOC101509876 (LOC101509876), transcript variant X2, mRNA
RefSeq NCBI	XM_004509598.1	129888	130291	1362	960	81.44	404	74	1	2e-101	387	PREDICTED: Cicer arietinum uncharacterized LOC101509876 (LOC101509876), transcript variant X1, mRNA
RefSeq NCBI	XM_004298941.1	129903	130291	1438	1050	82.05	390	68	2	7e-100	381	PREDICTED: Fragaria vesca subsp. vesca uncharacterized LOC101315236 (LOC101315236), mRNA
RefSeq NCBI	XM_004298941.1	129903	130291	1438	1050	82.05	390	68	2	7e-100	381	PREDICTED: Fragaria vesca subsp. vesca uncharacterized LOC101315236 (LOC101315236), mRNA
RefSeq NCBI	XM_006572968.1	228635	228986	423	72	83.81	352	57	0	8e-99	378	PREDICTED: Glycine max uncharacterized LOC100820116 (LOC100820116), transcript variant X2, mRNA
RefSeq NCBI	XM_003517628.2	228635	228986	680	329	83.81	352	57	0	8e-99	378	PREDICTED: Glycine max uncharacterized LOC100820116 (LOC100820116), transcript variant X1, mRNA
RefSeq NCBI	XM_006572968.1	228635	228986	423	72	83.81	352	57	0	8e-99	378	PREDICTED: Glycine max uncharacterized LOC100820116 (LOC100820116), transcript variant X2, mRNA
RefSeq NCBI	XM_003517628.2	228635	228986	680	329	83.81	352	57	0	8e-99	378	PREDICTED: Glycine max uncharacterized LOC100820116 (LOC100820116), transcript variant X1, mRNA
RefSeq NCBI	XM_004504184.1	231790	232063	259	532	90.51	274	26	0	8e-99	378	PREDICTED: Cicer arietinum ubiquitin-40S ribosomal protein S27a-like (LOC101508372), mRNA
RefSeq NCBI	XM_004504184.1	231790	232063	259	532	90.51	274	26	0	8e-99	378	PREDICTED: Cicer arietinum ubiquitin-40S ribosomal protein S27a-like (LOC101508372), mRNA
RefSeq NCBI	XM_007158348.1	25335	25835	1160	662	77.39	513	90	11	3e-98	376	Phaseolus vulgaris hypothetical protein (PHAVU_002G150600g) mRNA, complete cds
RefSeq NCBI	XM_007158348.1	25335	25835	1160	662	77.39	513	90	11	3e-98	376	Phaseolus vulgaris hypothetical protein (PHAVU_002G150600g) mRNA, complete cds
RefSeq NCBI	XM_003519644.2	69156	69721	1275	1833	75.77	582	102	17	3e-97	372	PREDICTED: Glycine max AP-1 complex subunit mu-2-like (LOC100809800), mRNA
RefSeq NCBI	XM_003519644.2	69156	69721	1275	1833	75.77	582	102	17	3e-97	372	PREDICTED: Glycine max AP-1 complex subunit mu-2-like (LOC100809800), mRNA
RefSeq NCBI	XM_006574565.1	228635	228982	423	76	83.62	348	57	0	1e-96	370	PREDICTED: Glycine max uncharacterized LOC100799510 (LOC100799510), transcript variant X3, mRNA
RefSeq NCBI	XM_006574564.1	228635	228982	672	325	83.62	348	57	0	1e-96	370	PREDICTED: Glycine max uncharacterized LOC100799510 (LOC100799510), transcript variant X2, mRNA
RefSeq NCBI	XM_006574563.1	228635	228982	829	482	83.62	348	57	0	1e-96	370	PREDICTED: Glycine max uncharacterized LOC100799510 (LOC100799510), transcript variant X1, mRNA
RefSeq NCBI	XM_006574565.1	228635	228982	423	76	83.62	348	57	0	1e-96	370	PREDICTED: Glycine max uncharacterized LOC100799510 (LOC100799510), transcript variant X3, mRNA
RefSeq NCBI	XM_006574564.1	228635	228982	672	325	83.62	348	57	0	1e-96	370	PREDICTED: Glycine max uncharacterized LOC100799510 (LOC100799510), transcript variant X2, mRNA
RefSeq NCBI	XM_006574563.1	228635	228982	829	482	83.62	348	57	0	1e-96	370	PREDICTED: Glycine max uncharacterized LOC100799510 (LOC100799510), transcript variant X1, mRNA
RefSeq NCBI	XM_008247255.1	129907	130291	1945	1561	81.61	386	69	2	4e-96	369	PREDICTED: Prunus mume uncharacterized LOC103343601 (LOC103343601), mRNA
RefSeq NCBI	XM_007222778.1	129907	130291	1433	1049	81.61	386	69	2	4e-96	369	Prunus persica hypothetical protein (PRUPE_ppa005153mg) mRNA, complete cds
RefSeq NCBI	XM_008247255.1	129907	130291	1945	1561	81.61	386	69	2	4e-96	369	PREDICTED: Prunus mume uncharacterized LOC103343601 (LOC103343601), mRNA
RefSeq NCBI	XM_007222778.1	129907	130291	1433	1049	81.61	386	69	2	4e-96	369	Prunus persica hypothetical protein (PRUPE_ppa005153mg) mRNA, complete cds
RefSeq NCBI	XM_003519740.2	133841	134470	652	3	72.36	673	120	15	1e-95	367	PREDICTED: Glycine max uncharacterized LOC100776135 (LOC100776135), mRNA
RefSeq NCBI	XM_003519740.2	133841	134470	652	3	72.36	673	120	15	1e-95	367	PREDICTED: Glycine max uncharacterized LOC100776135 (LOC100776135), mRNA
RefSeq NCBI	XM_006602327.1	167802	168161	2828	3189	82.51	366	54	3	1e-95	367	PREDICTED: Glycine max cysteine-rich receptor-like protein kinase 2-like (LOC100818343), transcript variant X3, mRNA
RefSeq NCBI	XM_006602326.1	167802	168161	1842	2203	82.51	366	54	3	1e-95	367	PREDICTED: Glycine max cysteine-rich receptor-like protein kinase 2-like (LOC100818343), transcript variant X2, mRNA
RefSeq NCBI	XM_003551168.2	167802	168161	2905	3266	82.51	366	54	3	1e-95	367	PREDICTED: Glycine max cysteine-rich receptor-like protein kinase 2-like (LOC100818343), transcript variant X1, mRNA
RefSeq NCBI	XM_006602327.1	167802	168161	2828	3189	82.51	366	54	3	1e-95	367	PREDICTED: Glycine max cysteine-rich receptor-like protein kinase 2-like (LOC100818343), transcript variant X3, mRNA
RefSeq NCBI	XM_006602326.1	167802	168161	1842	2203	82.51	366	54	3	1e-95	367	PREDICTED: Glycine max cysteine-rich receptor-like protein kinase 2-like (LOC100818343), transcript variant X2, mRNA
RefSeq NCBI	XM_003551168.2	167802	168161	2905	3266	82.51	366	54	3	1e-95	367	PREDICTED: Glycine max cysteine-rich receptor-like protein kinase 2-like (LOC100818343), transcript variant X1, mRNA
RefSeq NCBI	NM_001248207.1	167804	168139	1445	1783	84.07	339	51	1	1e-95	367	Glycine max protein kinase family protein (LOC100305420), mRNA
RefSeq NCBI	NM_001248207.1	167804	168139	1445	1783	84.07	339	51	1	1e-95	367	Glycine max protein kinase family protein (LOC100305420), mRNA
RefSeq NCBI	XM_004489724.1	9025	9311	1953	1667	88.15	287	34	0	5e-95	365	PREDICTED: Cicer arietinum ABC transporter B family member 26, chloroplastic-like (LOC101506246), transcript variant X3, mRNA
RefSeq NCBI	XM_004489723.1	9025	9311	1979	1693	88.15	287	34	0	5e-95	365	PREDICTED: Cicer arietinum ABC transporter B family member 26, chloroplastic-like (LOC101506246), transcript variant X2, mRNA
RefSeq NCBI	XM_004489722.1	9025	9311	1979	1693	88.15	287	34	0	5e-95	365	PREDICTED: Cicer arietinum ABC transporter B family member 26, chloroplastic-like (LOC101506246), transcript variant X1, mRNA
RefSeq NCBI	XM_004489724.1	9025	9311	1953	1667	88.15	287	34	0	5e-95	365	PREDICTED: Cicer arietinum ABC transporter B family member 26, chloroplastic-like (LOC101506246), transcript variant X3, mRNA
RefSeq NCBI	XM_004489723.1	9025	9311	1979	1693	88.15	287	34	0	5e-95	365	PREDICTED: Cicer arietinum ABC transporter B family member 26, chloroplastic-like (LOC101506246), transcript variant X2, mRNA
RefSeq NCBI	XM_004489722.1	9025	9311	1979	1693	88.15	287	34	0	5e-95	365	PREDICTED: Cicer arietinum ABC transporter B family member 26, chloroplastic-like (LOC101506246), transcript variant X1, mRNA
RefSeq NCBI	XM_007157312.1	228635	228953	642	324	85.62	320	44	2	2e-94	363	Phaseolus vulgaris hypothetical protein (PHAVU_002G064900g) mRNA, complete cds
RefSeq NCBI	XM_007157312.1	228635	228953	642	324	85.62	320	44	2	2e-94	363	Phaseolus vulgaris hypothetical protein (PHAVU_002G064900g) mRNA, complete cds
RefSeq NCBI	XM_002525315.1	241305	241692	1164	1551	80.67	388	75	0	6e-94	361	Ricinus communis polygalacturonase, putative, mRNA
RefSeq NCBI	XM_002525315.1	241305	241692	1164	1551	80.67	388	75	0	6e-94	361	Ricinus communis polygalacturonase, putative, mRNA
RefSeq NCBI	XM_004489767.1	231790	232073	249	532	88.03	284	34	0	2e-93	360	PREDICTED: Cicer arietinum ubiquitin-40S ribosomal protein S27a-like (LOC101494112), mRNA
RefSeq NCBI	XM_004489767.1	231790	232073	249	532	88.03	284	34	0	2e-93	360	PREDICTED: Cicer arietinum ubiquitin-40S ribosomal protein S27a-like (LOC101494112), mRNA
RefSeq NCBI	XM_002314576.2	241305	241699	1233	1627	79.75	395	80	0	3e-91	352	Populus trichocarpa hypothetical protein (POPTR_0010s05180g) mRNA, complete cds
RefSeq NCBI	XM_002314576.2	241305	241699	1233	1627	79.75	395	80	0	3e-91	352	Populus trichocarpa hypothetical protein (POPTR_0010s05180g) mRNA, complete cds
RefSeq NCBI	XM_004489756.1	104206	104649	613	187	78.24	455	60	13	1e-90	351	PREDICTED: Cicer arietinum lipase-like (LOC101489565), partial mRNA
RefSeq NCBI	XM_004489756.1	104206	104649	613	187	78.24	455	60	13	1e-90	351	PREDICTED: Cicer arietinum lipase-like (LOC101489565), partial mRNA
RefSeq NCBI	XM_004509514.1	175268	175659	1963	1572	80.15	393	76	2	1e-90	351	PREDICTED: Cicer arietinum uncharacterized LOC101508086 (LOC101508086), mRNA
RefSeq NCBI	XM_004509514.1	175268	175659	1963	1572	80.15	393	76	2	1e-90	351	PREDICTED: Cicer arietinum uncharacterized LOC101508086 (LOC101508086), mRNA
RefSeq NCBI	XM_007153695.1	167802	168161	2135	2492	81.72	361	62	2	4e-90	349	Phaseolus vulgaris hypothetical protein (PHAVU_003G062600g) mRNA, complete cds
RefSeq NCBI	XM_007153695.1	167802	168161	2135	2492	81.72	361	62	2	4e-90	349	Phaseolus vulgaris hypothetical protein (PHAVU_003G062600g) mRNA, complete cds
RefSeq NCBI	XM_003613155.1	231791	232065	245	519	88.00	275	33	0	1e-89	347	Medicago truncatula Ubiquitin (MTR_5g033960) mRNA, complete cds
RefSeq NCBI	XM_003613155.1	231791	232065	245	519	88.00	275	33	0	1e-89	347	Medicago truncatula Ubiquitin (MTR_5g033960) mRNA, complete cds
RefSeq NCBI	XM_003629847.1	231791	232065	427	702	87.68	276	33	1	6e-88	342	Medicago truncatula Ubiquitin (MTR_8g088060) mRNA, complete cds
RefSeq NCBI	XM_003629847.1	231791	232065	427	702	87.68	276	33	1	6e-88	342	Medicago truncatula Ubiquitin (MTR_8g088060) mRNA, complete cds
RefSeq NCBI	XM_006424425.1	231790	232055	220	485	88.35	266	31	0	2e-87	340	Citrus clementina hypothetical protein (CICLE_v10029476mg) mRNA, complete cds
RefSeq NCBI	XM_006424425.1	231790	232055	220	485	88.35	266	31	0	2e-87	340	Citrus clementina hypothetical protein (CICLE_v10029476mg) mRNA, complete cds
RefSeq NCBI	XM_003613078.1	9025	9311	1408	1122	86.06	287	40	0	7e-87	338	Medicago truncatula ABC transporter B family member (MTR_5g033080) mRNA, complete cds
RefSeq NCBI	XM_003613077.1	9025	9311	1933	1647	86.06	287	40	0	7e-87	338	Medicago truncatula ABC transporter B family member (MTR_5g033080) mRNA, complete cds
RefSeq NCBI	XM_003613078.1	9025	9311	1408	1122	86.06	287	40	0	7e-87	338	Medicago truncatula ABC transporter B family member (MTR_5g033080) mRNA, complete cds
RefSeq NCBI	XM_003613077.1	9025	9311	1933	1647	86.06	287	40	0	7e-87	338	Medicago truncatula ABC transporter B family member (MTR_5g033080) mRNA, complete cds
RefSeq NCBI	NM_001250426.1	173325	174016	30	670	70.78	722	100	25	7e-87	338	Glycine max uncharacterized LOC100527273 (LOC100527273), mRNA
RefSeq NCBI	NM_001250426.1	173325	174016	30	670	70.78	722	100	25	7e-87	338	Glycine max uncharacterized LOC100527273 (LOC100527273), mRNA
RefSeq NCBI	XM_007223590.1	231791	232055	254	518	88.30	265	31	0	7e-87	338	Prunus persica hypothetical protein (PRUPE_ppa012746mg) mRNA, complete cds
RefSeq NCBI	XM_007223590.1	231791	232055	254	518	88.30	265	31	0	7e-87	338	Prunus persica hypothetical protein (PRUPE_ppa012746mg) mRNA, complete cds
RefSeq NCBI	XM_002311737.2	241305	241699	1158	1552	78.99	395	83	0	7e-87	338	Populus trichocarpa hypothetical protein (POPTR_0008s19350g) mRNA, complete cds
RefSeq NCBI	XM_002311737.2	241305	241699	1158	1552	78.99	395	83	0	7e-87	338	Populus trichocarpa hypothetical protein (POPTR_0008s19350g) mRNA, complete cds
RefSeq NCBI	XM_006487968.1	231790	232055	252	517	87.97	266	32	0	2e-86	336	PREDICTED: Citrus sinensis ubiquitin-40S ribosomal protein S27a-like (LOC102610115), mRNA
RefSeq NCBI	XM_006487968.1	231790	232055	252	517	87.97	266	32	0	2e-86	336	PREDICTED: Citrus sinensis ubiquitin-40S ribosomal protein S27a-like (LOC102610115), mRNA
RefSeq NCBI	XM_006483821.1	241305	241673	1266	1634	80.22	369	73	0	2e-86	336	PREDICTED: Citrus sinensis polygalacturonase At1g48100-like (LOC102621883), mRNA
RefSeq NCBI	XM_006483821.1	241305	241673	1266	1634	80.22	369	73	0	2e-86	336	PREDICTED: Citrus sinensis polygalacturonase At1g48100-like (LOC102621883), mRNA
RefSeq NCBI	XM_003517669.2	88205	88492	748	461	85.76	288	41	0	9e-86	334	PREDICTED: Glycine max L-tryptophan--pyruvate aminotransferase 1-like (LOC100801447), mRNA
RefSeq NCBI	XM_003517669.2	88205	88492	748	461	85.76	288	41	0	9e-86	334	PREDICTED: Glycine max L-tryptophan--pyruvate aminotransferase 1-like (LOC100801447), mRNA
RefSeq NCBI	XM_008223616.1	241305	241692	1236	1623	79.12	388	81	0	9e-86	334	PREDICTED: Prunus mume polygalacturonase At1g48100 (LOC103321782), mRNA
RefSeq NCBI	XM_008223616.1	241305	241692	1236	1623	79.12	388	81	0	9e-86	334	PREDICTED: Prunus mume polygalacturonase At1g48100 (LOC103321782), mRNA
RefSeq NCBI	XM_006438282.1	241305	241673	1266	1634	79.95	369	74	0	3e-85	333	Citrus clementina hypothetical protein (CICLE_v10031220mg) mRNA, complete cds
RefSeq NCBI	XM_006438282.1	241305	241673	1266	1634	79.95	369	74	0	3e-85	333	Citrus clementina hypothetical protein (CICLE_v10031220mg) mRNA, complete cds
RefSeq NCBI	XM_006483835.1	231790	232055	290	555	87.59	266	33	0	1e-84	331	PREDICTED: Citrus sinensis ubiquitin-40S ribosomal protein S27a-like (LOC102625746), mRNA
RefSeq NCBI	XM_006438266.1	231790	232055	295	560	87.59	266	33	0	1e-84	331	Citrus clementina hypothetical protein (CICLE_v10032969mg) mRNA, complete cds
RefSeq NCBI	XM_006483835.1	231790	232055	290	555	87.59	266	33	0	1e-84	331	PREDICTED: Citrus sinensis ubiquitin-40S ribosomal protein S27a-like (LOC102625746), mRNA
RefSeq NCBI	XM_006438266.1	231790	232055	295	560	87.59	266	33	0	1e-84	331	Citrus clementina hypothetical protein (CICLE_v10032969mg) mRNA, complete cds
RefSeq NCBI	XM_010252811.1	59324	59630	500	806	83.71	307	50	0	4e-84	329	PREDICTED: Nelumbo nucifera ribose-phosphate pyrophosphokinase 4 (LOC104593116), mRNA
RefSeq NCBI	XM_010252811.1	59324	59630	500	806	83.71	307	50	0	4e-84	329	PREDICTED: Nelumbo nucifera ribose-phosphate pyrophosphokinase 4 (LOC104593116), mRNA
RefSeq NCBI	XM_003613153.1	228637	228954	500	180	83.18	321	51	2	4e-84	329	Medicago truncatula hypothetical protein (MTR_5g033940) mRNA, complete cds
RefSeq NCBI	XM_003613153.1	228637	228954	500	180	83.18	321	51	2	4e-84	329	Medicago truncatula hypothetical protein (MTR_5g033940) mRNA, complete cds
RefSeq NCBI	XM_007158348.1	26576	27093	663	146	74.14	522	127	3	1e-83	327	Phaseolus vulgaris hypothetical protein (PHAVU_002G150600g) mRNA, complete cds
RefSeq NCBI	XM_007158347.1	26576	27093	663	146	74.14	522	127	3	1e-83	327	Phaseolus vulgaris hypothetical protein (PHAVU_002G150600g) mRNA, complete cds
RefSeq NCBI	XM_007158348.1	26576	27093	663	146	74.14	522	127	3	1e-83	327	Phaseolus vulgaris hypothetical protein (PHAVU_002G150600g) mRNA, complete cds
RefSeq NCBI	XM_007158347.1	26576	27093	663	146	74.14	522	127	3	1e-83	327	Phaseolus vulgaris hypothetical protein (PHAVU_002G150600g) mRNA, complete cds
RefSeq NCBI	XM_003517669.2	87718	88022	1049	745	83.61	305	50	0	4e-83	325	PREDICTED: Glycine max L-tryptophan--pyruvate aminotransferase 1-like (LOC100801447), mRNA
RefSeq NCBI	XM_003517669.2	87718	88022	1049	745	83.61	305	50	0	4e-83	325	PREDICTED: Glycine max L-tryptophan--pyruvate aminotransferase 1-like (LOC100801447), mRNA
RefSeq NCBI	XM_006338825.1	59324	59630	441	747	83.39	307	51	0	2e-82	324	PREDICTED: Solanum tuberosum ribose-phosphate pyrophosphokinase 3, mitochondrial-like (LOC102596688), mRNA
RefSeq NCBI	XM_006338825.1	59324	59630	441	747	83.39	307	51	0	2e-82	324	PREDICTED: Solanum tuberosum ribose-phosphate pyrophosphokinase 3, mitochondrial-like (LOC102596688), mRNA
RefSeq NCBI	XM_008447970.1	231791	232071	263	542	85.77	281	39	1	2e-82	324	PREDICTED: Cucumis melo ubiquitin-40S ribosomal protein S27a (LOC103488995), mRNA
RefSeq NCBI	NM_001282241.1	231791	232071	212	491	85.77	281	39	1	2e-82	324	Cucumis sativus ubiquitin-40S ribosomal protein S27a-like (LOC101218512), mRNA
RefSeq NCBI	XM_008447970.1	231791	232071	263	542	85.77	281	39	1	2e-82	324	PREDICTED: Cucumis melo ubiquitin-40S ribosomal protein S27a (LOC103488995), mRNA
RefSeq NCBI	NM_001282241.1	231791	232071	212	491	85.77	281	39	1	2e-82	324	Cucumis sativus ubiquitin-40S ribosomal protein S27a-like (LOC101218512), mRNA
RefSeq NCBI	XM_003519780.2	88190	88492	776	472	83.61	305	48	1	5e-82	322	PREDICTED: Glycine max L-tryptophan--pyruvate aminotransferase 1-like (LOC100803246), mRNA
RefSeq NCBI	XM_003519780.2	88190	88492	776	472	83.61	305	48	1	5e-82	322	PREDICTED: Glycine max L-tryptophan--pyruvate aminotransferase 1-like (LOC100803246), mRNA
RefSeq NCBI	XM_008391446.1	241305	241703	1283	1682	78.00	400	87	1	5e-82	322	PREDICTED: Malus x domestica polygalacturonase At1g48100 (LOC103451986), mRNA
RefSeq NCBI	XM_008391446.1	241305	241703	1283	1682	78.00	400	87	1	5e-82	322	PREDICTED: Malus x domestica polygalacturonase At1g48100 (LOC103451986), mRNA
RefSeq NCBI	XM_008223693.1	9025	9311	1391	1105	84.67	287	44	0	2e-81	320	PREDICTED: Prunus mume ABC transporter B family member 26, chloroplastic (LOC103321849), transcript variant X2, mRNA
RefSeq NCBI	XM_008223692.1	9025	9311	2029	1743	84.67	287	44	0	2e-81	320	PREDICTED: Prunus mume ABC transporter B family member 26, chloroplastic (LOC103321849), transcript variant X1, mRNA
RefSeq NCBI	XM_007225119.1	9025	9311	1906	1620	84.67	287	44	0	2e-81	320	Prunus persica hypothetical protein (PRUPE_ppa002192mg) mRNA, complete cds
RefSeq NCBI	XM_008223693.1	9025	9311	1391	1105	84.67	287	44	0	2e-81	320	PREDICTED: Prunus mume ABC transporter B family member 26, chloroplastic (LOC103321849), transcript variant X2, mRNA
RefSeq NCBI	XM_008223692.1	9025	9311	2029	1743	84.67	287	44	0	2e-81	320	PREDICTED: Prunus mume ABC transporter B family member 26, chloroplastic (LOC103321849), transcript variant X1, mRNA
RefSeq NCBI	XM_007225119.1	9025	9311	1906	1620	84.67	287	44	0	2e-81	320	Prunus persica hypothetical protein (PRUPE_ppa002192mg) mRNA, complete cds
RefSeq NCBI	NM_001250707.1	173374	174001	31	607	71.04	656	83	23	2e-81	320	Glycine max early nodulin (LOC547771), mRNA
RefSeq NCBI	NM_001250707.1	173374	174001	31	607	71.04	656	83	23	2e-81	320	Glycine max early nodulin (LOC547771), mRNA
RefSeq NCBI	XM_002270134.3	231791	232055	247	511	86.79	265	35	0	2e-81	320	PREDICTED: Vitis vinifera ubiquitin-40S ribosomal protein S27a (LOC100247863), mRNA
RefSeq NCBI	XM_002270134.3	231791	232055	247	511	86.79	265	35	0	2e-81	320	PREDICTED: Vitis vinifera ubiquitin-40S ribosomal protein S27a (LOC100247863), mRNA
RefSeq NCBI	XM_003517528.2	69156	69670	1270	1773	74.86	533	87	18	7e-81	318	PREDICTED: Glycine max AP-1 complex subunit mu-2-like (LOC100808175), mRNA
RefSeq NCBI	XM_003517528.2	69156	69670	1270	1773	74.86	533	87	18	7e-81	318	PREDICTED: Glycine max AP-1 complex subunit mu-2-like (LOC100808175), mRNA
RefSeq NCBI	XM_006585879.1	175316	175659	1791	1448	80.87	345	64	2	7e-81	318	PREDICTED: Glycine max protein YLS7-like (LOC100798751), mRNA
RefSeq NCBI	XM_006585879.1	175316	175659	1791	1448	80.87	345	64	2	7e-81	318	PREDICTED: Glycine max protein YLS7-like (LOC100798751), mRNA
RefSeq NCBI	XM_004252902.2	231791	232071	294	573	85.41	281	40	1	7e-81	318	PREDICTED: Solanum lycopersicum ubiquitin-40S ribosomal protein S27a-like (LOC101248858), transcript variant X2, mRNA
RefSeq NCBI	XM_004252901.2	231791	232071	319	598	85.41	281	40	1	7e-81	318	PREDICTED: Solanum lycopersicum ubiquitin-40S ribosomal protein S27a-like (LOC101248858), transcript variant X1, mRNA
RefSeq NCBI	XM_004252902.2	231791	232071	294	573	85.41	281	40	1	7e-81	318	PREDICTED: Solanum lycopersicum ubiquitin-40S ribosomal protein S27a-like (LOC101248858), transcript variant X2, mRNA
RefSeq NCBI	XM_004252901.2	231791	232071	319	598	85.41	281	40	1	7e-81	318	PREDICTED: Solanum lycopersicum ubiquitin-40S ribosomal protein S27a-like (LOC101248858), transcript variant X1, mRNA
RefSeq NCBI	XM_003519780.2	87718	88022	1060	756	82.95	305	52	0	2e-80	316	PREDICTED: Glycine max L-tryptophan--pyruvate aminotransferase 1-like (LOC100803246), mRNA
RefSeq NCBI	XM_003519780.2	87718	88022	1060	756	82.95	305	52	0	2e-80	316	PREDICTED: Glycine max L-tryptophan--pyruvate aminotransferase 1-like (LOC100803246), mRNA
RefSeq NCBI	XM_007157301.1	166652	166866	1206	1420	92.56	215	16	0	2e-80	316	Phaseolus vulgaris hypothetical protein (PHAVU_002G063900g) mRNA, complete cds
RefSeq NCBI	XM_007157298.1	166652	166866	1835	2049	92.56	215	16	0	2e-80	316	Phaseolus vulgaris hypothetical protein (PHAVU_002G063700g) mRNA, complete cds
RefSeq NCBI	XM_007157297.1	166652	166866	1490	1704	92.56	215	16	0	2e-80	316	Phaseolus vulgaris hypothetical protein (PHAVU_002G063700g) mRNA, complete cds
RefSeq NCBI	XM_007157301.1	166652	166866	1206	1420	92.56	215	16	0	2e-80	316	Phaseolus vulgaris hypothetical protein (PHAVU_002G063900g) mRNA, complete cds
RefSeq NCBI	XM_007157298.1	166652	166866	1835	2049	92.56	215	16	0	2e-80	316	Phaseolus vulgaris hypothetical protein (PHAVU_002G063700g) mRNA, complete cds
RefSeq NCBI	XM_007157297.1	166652	166866	1490	1704	92.56	215	16	0	2e-80	316	Phaseolus vulgaris hypothetical protein (PHAVU_002G063700g) mRNA, complete cds
RefSeq NCBI	XM_003613132.1	167802	168132	1578	1905	81.27	331	59	1	2e-80	316	Medicago truncatula Cysteine-rich receptor-like protein kinase (MTR_5g033690) mRNA, complete cds
RefSeq NCBI	XM_003613132.1	167802	168132	1578	1905	81.27	331	59	1	2e-80	316	Medicago truncatula Cysteine-rich receptor-like protein kinase (MTR_5g033690) mRNA, complete cds
RefSeq NCBI	XM_006602323.1	175231	175659	1907	1481	76.73	434	89	5	2e-80	316	PREDICTED: Glycine max protein YLS7-like (LOC100811395), mRNA
RefSeq NCBI	XM_006602323.1	175231	175659	1907	1481	76.73	434	89	5	2e-80	316	PREDICTED: Glycine max protein YLS7-like (LOC100811395), mRNA
RefSeq NCBI	XM_007153692.1	175311	175658	1581	1234	80.17	348	69	0	2e-80	316	Phaseolus vulgaris hypothetical protein (PHAVU_003G062400g) mRNA, complete cds
RefSeq NCBI	XM_007153692.1	175311	175658	1581	1234	80.17	348	69	0	2e-80	316	Phaseolus vulgaris hypothetical protein (PHAVU_003G062400g) mRNA, complete cds
RefSeq NCBI	XM_008391455.1	231791	232055	241	505	86.42	265	36	0	2e-80	316	PREDICTED: Malus x domestica ubiquitin-40S ribosomal protein S27a (LOC103451992), mRNA
RefSeq NCBI	XM_007044638.1	231791	232072	248	528	85.11	282	41	1	2e-80	316	Theobroma cacao Ribosomal protein S27a / Ubiquitin family protein (TCM_010413) mRNA, complete cds
RefSeq NCBI	XM_008391455.1	231791	232055	241	505	86.42	265	36	0	2e-80	316	PREDICTED: Malus x domestica ubiquitin-40S ribosomal protein S27a (LOC103451992), mRNA
RefSeq NCBI	XM_007044638.1	231791	232072	248	528	85.11	282	41	1	2e-80	316	Theobroma cacao Ribosomal protein S27a / Ubiquitin family protein (TCM_010413) mRNA, complete cds
RefSeq NCBI	XM_002266564.3	241305	241699	1191	1585	77.72	395	88	0	2e-80	316	PREDICTED: Vitis vinifera polygalacturonase At1g48100 (LOC100241353), mRNA
RefSeq NCBI	XM_007227397.1	241305	241692	1215	1602	78.09	388	85	0	2e-80	316	Prunus persica hypothetical protein (PRUPE_ppa004002mg) mRNA, complete cds
RefSeq NCBI	XM_002266564.3	241305	241699	1191	1585	77.72	395	88	0	2e-80	316	PREDICTED: Vitis vinifera polygalacturonase At1g48100 (LOC100241353), mRNA
RefSeq NCBI	XM_007227397.1	241305	241692	1215	1602	78.09	388	85	0	2e-80	316	Prunus persica hypothetical protein (PRUPE_ppa004002mg) mRNA, complete cds
RefSeq NCBI	XM_002272554.3	59324	59630	439	745	82.74	307	53	0	8e-80	315	PREDICTED: Vitis vinifera ribose-phosphate pyrophosphokinase 4 (LOC100259732), mRNA
RefSeq NCBI	XM_002272554.3	59324	59630	439	745	82.74	307	53	0	8e-80	315	PREDICTED: Vitis vinifera ribose-phosphate pyrophosphokinase 4 (LOC100259732), mRNA
RefSeq NCBI	XM_004229002.2	231791	232055	251	515	86.04	265	37	0	1e-78	311	PREDICTED: Solanum lycopersicum ubiquitin-40S ribosomal protein S27a (LOC101256912), mRNA
RefSeq NCBI	XM_009776791.1	231791	232067	319	594	85.20	277	40	1	1e-78	311	PREDICTED: Nicotiana sylvestris ubiquitin-40S ribosomal protein S27a-like (LOC104225033), transcript variant X2, mRNA
RefSeq NCBI	XM_009776789.1	231791	232067	315	590	85.20	277	40	1	1e-78	311	PREDICTED: Nicotiana sylvestris ubiquitin-40S ribosomal protein S27a-like (LOC104225033), transcript variant X1, mRNA
RefSeq NCBI	XM_008362488.1	231791	232055	272	536	86.04	265	37	0	1e-78	311	PREDICTED: Malus x domestica ubiquitin-40S ribosomal protein S27a (LOC103424406), mRNA
RefSeq NCBI	XM_007157316.1	231791	232065	242	516	85.09	275	41	0	1e-78	311	Phaseolus vulgaris hypothetical protein (PHAVU_002G065200g) mRNA, complete cds
RefSeq NCBI	XM_004229002.2	231791	232055	251	515	86.04	265	37	0	1e-78	311	PREDICTED: Solanum lycopersicum ubiquitin-40S ribosomal protein S27a (LOC101256912), mRNA
RefSeq NCBI	XM_009776791.1	231791	232067	319	594	85.20	277	40	1	1e-78	311	PREDICTED: Nicotiana sylvestris ubiquitin-40S ribosomal protein S27a-like (LOC104225033), transcript variant X2, mRNA
RefSeq NCBI	XM_009776789.1	231791	232067	315	590	85.20	277	40	1	1e-78	311	PREDICTED: Nicotiana sylvestris ubiquitin-40S ribosomal protein S27a-like (LOC104225033), transcript variant X1, mRNA
RefSeq NCBI	XM_008362488.1	231791	232055	272	536	86.04	265	37	0	1e-78	311	PREDICTED: Malus x domestica ubiquitin-40S ribosomal protein S27a (LOC103424406), mRNA
RefSeq NCBI	XM_007157316.1	231791	232065	242	516	85.09	275	41	0	1e-78	311	Phaseolus vulgaris hypothetical protein (PHAVU_002G065200g) mRNA, complete cds
RefSeq NCBI	XM_004161041.1	241305	241679	873	1247	78.40	375	81	0	1e-78	311	PREDICTED: Cucumis sativus polygalacturonase At1g48100-like (LOC101224780), mRNA
RefSeq NCBI	XM_004142932.1	241305	241679	1165	1539	78.40	375	81	0	1e-78	311	PREDICTED: Cucumis sativus polygalacturonase At1g48100-like (LOC101211096), mRNA
RefSeq NCBI	XM_004161041.1	241305	241679	873	1247	78.40	375	81	0	1e-78	311	PREDICTED: Cucumis sativus polygalacturonase At1g48100-like (LOC101224780), mRNA
RefSeq NCBI	XM_004142932.1	241305	241679	1165	1539	78.40	375	81	0	1e-78	311	PREDICTED: Cucumis sativus polygalacturonase At1g48100-like (LOC101211096), mRNA
RefSeq NCBI	XM_006574259.1	166652	166866	1307	1521	91.63	215	18	0	1e-77	307	PREDICTED: Glycine max protein kinase family protein (LOC100305420), transcript variant X2, mRNA
RefSeq NCBI	XM_006574258.1	166652	166866	1807	2021	91.63	215	18	0	1e-77	307	PREDICTED: Glycine max protein kinase family protein (LOC100305420), transcript variant X1, mRNA
RefSeq NCBI	NM_001248207.1	166652	166866	847	1061	91.63	215	18	0	1e-77	307	Glycine max protein kinase family protein (LOC100305420), mRNA
RefSeq NCBI	XM_006574259.1	166652	166866	1307	1521	91.63	215	18	0	1e-77	307	PREDICTED: Glycine max protein kinase family protein (LOC100305420), transcript variant X2, mRNA
RefSeq NCBI	XM_006574258.1	166652	166866	1807	2021	91.63	215	18	0	1e-77	307	PREDICTED: Glycine max protein kinase family protein (LOC100305420), transcript variant X1, mRNA
RefSeq NCBI	NM_001248207.1	166652	166866	847	1061	91.63	215	18	0	1e-77	307	Glycine max protein kinase family protein (LOC100305420), mRNA
RefSeq NCBI	XM_004252900.2	231791	232067	315	590	84.84	277	41	1	1e-77	307	PREDICTED: Solanum lycopersicum ubiquitin-40S ribosomal protein S27a-like (LOC101248559), mRNA
RefSeq NCBI	XM_004252900.2	231791	232067	315	590	84.84	277	41	1	1e-77	307	PREDICTED: Solanum lycopersicum ubiquitin-40S ribosomal protein S27a-like (LOC101248559), mRNA
RefSeq NCBI	XM_008341832.1	241305	241692	1317	1704	77.58	388	87	0	1e-77	307	PREDICTED: Malus x domestica polygalacturonase At1g48100-like (LOC103403027), mRNA
RefSeq NCBI	XM_008341832.1	241305	241692	1317	1704	77.58	388	87	0	1e-77	307	PREDICTED: Malus x domestica polygalacturonase At1g48100-like (LOC103403027), mRNA
RefSeq NCBI	XM_010321371.1	59324	59630	426	732	82.08	307	55	0	4e-77	306	PREDICTED: Solanum lycopersicum ribose-phosphate pyrophosphokinase 4 (LOC101259040), transcript variant X5, mRNA
RefSeq NCBI	XR_741051.1	59324	59630	426	732	82.08	307	55	0	4e-77	306	PREDICTED: Solanum lycopersicum ribose-phosphate pyrophosphokinase 4 (LOC101259040), transcript variant X4, misc_RNA
RefSeq NCBI	XR_741050.1	59324	59630	426	732	82.08	307	55	0	4e-77	306	PREDICTED: Solanum lycopersicum ribose-phosphate pyrophosphokinase 4 (LOC101259040), transcript variant X3, misc_RNA
RefSeq NCBI	XM_010321370.1	59324	59630	426	732	82.08	307	55	0	4e-77	306	PREDICTED: Solanum lycopersicum ribose-phosphate pyrophosphokinase 4 (LOC101259040), transcript variant X2, mRNA
RefSeq NCBI	XM_004237293.2	59324	59630	426	732	82.08	307	55	0	4e-77	306	PREDICTED: Solanum lycopersicum ribose-phosphate pyrophosphokinase 4 (LOC101259040), transcript variant X1, mRNA
RefSeq NCBI	XM_010321371.1	59324	59630	426	732	82.08	307	55	0	4e-77	306	PREDICTED: Solanum lycopersicum ribose-phosphate pyrophosphokinase 4 (LOC101259040), transcript variant X5, mRNA
RefSeq NCBI	XR_741051.1	59324	59630	426	732	82.08	307	55	0	4e-77	306	PREDICTED: Solanum lycopersicum ribose-phosphate pyrophosphokinase 4 (LOC101259040), transcript variant X4, misc_RNA
RefSeq NCBI	XR_741050.1	59324	59630	426	732	82.08	307	55	0	4e-77	306	PREDICTED: Solanum lycopersicum ribose-phosphate pyrophosphokinase 4 (LOC101259040), transcript variant X3, misc_RNA
RefSeq NCBI	XM_010321370.1	59324	59630	426	732	82.08	307	55	0	4e-77	306	PREDICTED: Solanum lycopersicum ribose-phosphate pyrophosphokinase 4 (LOC101259040), transcript variant X2, mRNA
RefSeq NCBI	XM_004237293.2	59324	59630	426	732	82.08	307	55	0	4e-77	306	PREDICTED: Solanum lycopersicum ribose-phosphate pyrophosphokinase 4 (LOC101259040), transcript variant X1, mRNA
RefSeq NCBI	XM_003613119.1	88205	88462	716	459	86.05	258	36	0	1e-76	304	Medicago truncatula Alliin lyase (MTR_5g033510) mRNA, complete cds
RefSeq NCBI	XM_003613119.1	88205	88462	716	459	86.05	258	36	0	1e-76	304	Medicago truncatula Alliin lyase (MTR_5g033510) mRNA, complete cds
RefSeq NCBI	XM_010250187.1	241305	241692	1476	1863	77.32	388	88	0	1e-76	304	PREDICTED: Nelumbo nucifera polygalacturonase At1g48100 (LOC104591397), mRNA
RefSeq NCBI	XM_010250187.1	241305	241692	1476	1863	77.32	388	88	0	1e-76	304	PREDICTED: Nelumbo nucifera polygalacturonase At1g48100 (LOC104591397), mRNA
RefSeq NCBI	XR_413744.1	244531	244743	544	756	91.55	213	18	0	1e-76	304	PREDICTED: Glycine max phosphatidylinositol 3-kinase (LOC547983), transcript variant X2, misc_RNA
RefSeq NCBI	XM_006577813.1	244531	244743	544	756	91.55	213	18	0	1e-76	304	PREDICTED: Glycine max phosphatidylinositol 3-kinase (LOC547983), transcript variant X1, mRNA
RefSeq NCBI	NM_001250026.2	244531	244743	525	737	91.55	213	18	0	1e-76	304	Glycine max phosphatidylinositol 3-kinase (LOC547983), mRNA
RefSeq NCBI	NM_001255386.1	244531	244743	575	787	91.55	213	18	0	1e-76	304	Glycine max phosphatidylinositol 3-kinase, nodule isoform-like (LOC100778348), mRNA
RefSeq NCBI	XR_413744.1	244531	244743	544	756	91.55	213	18	0	1e-76	304	PREDICTED: Glycine max phosphatidylinositol 3-kinase (LOC547983), transcript variant X2, misc_RNA
RefSeq NCBI	XM_006577813.1	244531	244743	544	756	91.55	213	18	0	1e-76	304	PREDICTED: Glycine max phosphatidylinositol 3-kinase (LOC547983), transcript variant X1, mRNA
RefSeq NCBI	NM_001250026.2	244531	244743	525	737	91.55	213	18	0	1e-76	304	Glycine max phosphatidylinositol 3-kinase (LOC547983), mRNA
RefSeq NCBI	NM_001255386.1	244531	244743	575	787	91.55	213	18	0	1e-76	304	Glycine max phosphatidylinositol 3-kinase, nodule isoform-like (LOC100778348), mRNA
RefSeq NCBI	XM_007157375.1	245421	245603	734	916	96.72	183	6	0	1e-76	304	Phaseolus vulgaris hypothetical protein (PHAVU_002G070100g) mRNA, complete cds
RefSeq NCBI	XM_007157375.1	245421	245603	734	916	96.72	183	6	0	1e-76	304	Phaseolus vulgaris hypothetical protein (PHAVU_002G070100g) mRNA, complete cds
RefSeq NCBI	XM_007157384.1	260500	261119	248	892	69.99	683	104	21	1e-76	304	Phaseolus vulgaris hypothetical protein (PHAVU_002G070800g) mRNA, complete cds
RefSeq NCBI	XM_007157384.1	260500	261119	248	892	69.99	683	104	21	1e-76	304	Phaseolus vulgaris hypothetical protein (PHAVU_002G070800g) mRNA, complete cds
RefSeq NCBI	XM_007044730.1	9025	9311	2080	1794	83.28	287	48	0	5e-76	302	Theobroma cacao Transporter associated with antigen processing protein 1 (TCM_010512) mRNA, complete cds
RefSeq NCBI	XM_007044730.1	9025	9311	2080	1794	83.28	287	48	0	5e-76	302	Theobroma cacao Transporter associated with antigen processing protein 1 (TCM_010512) mRNA, complete cds
RefSeq NCBI	XM_006572965.1	166652	166866	1620	1834	91.16	215	19	0	5e-76	302	PREDICTED: Glycine max cysteine-rich receptor-like protein kinase 2-like (LOC100804094), transcript variant X4, mRNA
RefSeq NCBI	XM_006572964.1	166652	166866	1517	1731	91.16	215	19	0	5e-76	302	PREDICTED: Glycine max cysteine-rich receptor-like protein kinase 2-like (LOC100804094), transcript variant X3, mRNA
RefSeq NCBI	XM_006572963.1	166652	166866	1674	1888	91.16	215	19	0	5e-76	302	PREDICTED: Glycine max cysteine-rich receptor-like protein kinase 2-like (LOC100804094), transcript variant X2, mRNA
RefSeq NCBI	XM_003517671.2	166652	166866	1243	1457	91.16	215	19	0	5e-76	302	PREDICTED: Glycine max cysteine-rich receptor-like protein kinase 2-like (LOC100804094), transcript variant X1, mRNA
RefSeq NCBI	XM_006572965.1	166652	166866	1620	1834	91.16	215	19	0	5e-76	302	PREDICTED: Glycine max cysteine-rich receptor-like protein kinase 2-like (LOC100804094), transcript variant X4, mRNA
RefSeq NCBI	XM_006572964.1	166652	166866	1517	1731	91.16	215	19	0	5e-76	302	PREDICTED: Glycine max cysteine-rich receptor-like protein kinase 2-like (LOC100804094), transcript variant X3, mRNA
RefSeq NCBI	XM_006572963.1	166652	166866	1674	1888	91.16	215	19	0	5e-76	302	PREDICTED: Glycine max cysteine-rich receptor-like protein kinase 2-like (LOC100804094), transcript variant X2, mRNA
RefSeq NCBI	XM_003517671.2	166652	166866	1243	1457	91.16	215	19	0	5e-76	302	PREDICTED: Glycine max cysteine-rich receptor-like protein kinase 2-like (LOC100804094), transcript variant X1, mRNA
RefSeq NCBI	XM_010102097.1	9025	9310	1921	1636	83.22	286	48	0	2e-75	300	Morus notabilis ABC transporter B family member 26 partial mRNA
RefSeq NCBI	XM_010102097.1	9025	9310	1921	1636	83.22	286	48	0	2e-75	300	Morus notabilis ABC transporter B family member 26 partial mRNA
RefSeq NCBI	XM_010648461.1	9026	9311	1482	1197	83.22	286	48	0	2e-75	300	PREDICTED: Vitis vinifera ABC transporter B family member 26, chloroplastic-like (LOC100249410), transcript variant X3, mRNA
RefSeq NCBI	XM_010648460.1	9026	9311	5692	5407	83.22	286	48	0	2e-75	300	PREDICTED: Vitis vinifera ABC transporter B family member 26, chloroplastic-like (LOC100249410), transcript variant X2, mRNA
RefSeq NCBI	XM_002272024.2	9026	9311	2005	1720	83.22	286	48	0	2e-75	300	PREDICTED: Vitis vinifera ABC transporter B family member 26, chloroplastic-like (LOC100249410), transcript variant X1, mRNA
RefSeq NCBI	XM_010648461.1	9026	9311	1482	1197	83.22	286	48	0	2e-75	300	PREDICTED: Vitis vinifera ABC transporter B family member 26, chloroplastic-like (LOC100249410), transcript variant X3, mRNA
RefSeq NCBI	XM_010648460.1	9026	9311	5692	5407	83.22	286	48	0	2e-75	300	PREDICTED: Vitis vinifera ABC transporter B family member 26, chloroplastic-like (LOC100249410), transcript variant X2, mRNA
RefSeq NCBI	XM_002272024.2	9026	9311	2005	1720	83.22	286	48	0	2e-75	300	PREDICTED: Vitis vinifera ABC transporter B family member 26, chloroplastic-like (LOC100249410), transcript variant X1, mRNA
RefSeq NCBI	XM_008391487.1	59312	59630	467	785	80.88	319	61	0	2e-75	300	PREDICTED: Malus x domestica ribose-phosphate pyrophosphokinase 4-like (LOC103452015), mRNA
RefSeq NCBI	XM_008223666.1	59312	59630	444	762	80.88	319	61	0	2e-75	300	PREDICTED: Prunus mume ribose-phosphate pyrophosphokinase 4 (LOC103321826), mRNA
RefSeq NCBI	XM_008391487.1	59312	59630	467	785	80.88	319	61	0	2e-75	300	PREDICTED: Malus x domestica ribose-phosphate pyrophosphokinase 4-like (LOC103452015), mRNA
RefSeq NCBI	XM_008223666.1	59312	59630	444	762	80.88	319	61	0	2e-75	300	PREDICTED: Prunus mume ribose-phosphate pyrophosphokinase 4 (LOC103321826), mRNA
RefSeq NCBI	XM_006438229.1	9024	9311	2049	1762	82.99	288	49	0	6e-75	298	Citrus clementina hypothetical protein (CICLE_v10030794mg) mRNA, complete cds
RefSeq NCBI	XM_006438229.1	9024	9311	2049	1762	82.99	288	49	0	6e-75	298	Citrus clementina hypothetical protein (CICLE_v10030794mg) mRNA, complete cds
RefSeq NCBI	XM_003519747.2	26576	27093	602	103	73.18	522	114	8	6e-75	298	PREDICTED: Glycine max F-box protein At1g70590-like (LOC100780397), mRNA
RefSeq NCBI	XM_003519747.2	26576	27093	602	103	73.18	522	114	8	6e-75	298	PREDICTED: Glycine max F-box protein At1g70590-like (LOC100780397), mRNA
RefSeq NCBI	XM_006580919.1	244531	244743	567	779	91.08	213	19	0	6e-75	298	PREDICTED: Glycine max phosphatidylinositol 3-kinase, nodule isoform-like (LOC100778348), transcript variant X3, mRNA
RefSeq NCBI	XM_006580918.1	244531	244743	585	797	91.08	213	19	0	6e-75	298	PREDICTED: Glycine max phosphatidylinositol 3-kinase, nodule isoform-like (LOC100778348), transcript variant X2, mRNA
RefSeq NCBI	XM_006580917.1	244531	244743	585	797	91.08	213	19	0	6e-75	298	PREDICTED: Glycine max phosphatidylinositol 3-kinase, nodule isoform-like (LOC100778348), transcript variant X1, mRNA
RefSeq NCBI	XM_006580919.1	244531	244743	567	779	91.08	213	19	0	6e-75	298	PREDICTED: Glycine max phosphatidylinositol 3-kinase, nodule isoform-like (LOC100778348), transcript variant X3, mRNA
RefSeq NCBI	XM_006580918.1	244531	244743	585	797	91.08	213	19	0	6e-75	298	PREDICTED: Glycine max phosphatidylinositol 3-kinase, nodule isoform-like (LOC100778348), transcript variant X2, mRNA
RefSeq NCBI	XM_006580917.1	244531	244743	585	797	91.08	213	19	0	6e-75	298	PREDICTED: Glycine max phosphatidylinositol 3-kinase, nodule isoform-like (LOC100778348), transcript variant X1, mRNA
RefSeq NCBI	XM_006483866.1	9025	9311	2087	1801	82.93	287	49	0	2e-74	297	PREDICTED: Citrus sinensis ABC transporter B family member 26, chloroplastic-like (LOC102609116), mRNA
RefSeq NCBI	XM_006438230.1	9025	9311	2048	1762	82.93	287	49	0	2e-74	297	Citrus clementina hypothetical protein (CICLE_v10030794mg) mRNA, complete cds
RefSeq NCBI	XM_006483866.1	9025	9311	2087	1801	82.93	287	49	0	2e-74	297	PREDICTED: Citrus sinensis ABC transporter B family member 26, chloroplastic-like (LOC102609116), mRNA
RefSeq NCBI	XM_006438230.1	9025	9311	2048	1762	82.93	287	49	0	2e-74	297	Citrus clementina hypothetical protein (CICLE_v10030794mg) mRNA, complete cds
RefSeq NCBI	XM_004489724.1	12234	12447	1390	1177	90.65	214	20	0	2e-74	297	PREDICTED: Cicer arietinum ABC transporter B family member 26, chloroplastic-like (LOC101506246), transcript variant X3, mRNA
RefSeq NCBI	XM_004489723.1	12234	12447	1416	1203	90.65	214	20	0	2e-74	297	PREDICTED: Cicer arietinum ABC transporter B family member 26, chloroplastic-like (LOC101506246), transcript variant X2, mRNA
RefSeq NCBI	XM_004489722.1	12234	12447	1416	1203	90.65	214	20	0	2e-74	297	PREDICTED: Cicer arietinum ABC transporter B family member 26, chloroplastic-like (LOC101506246), transcript variant X1, mRNA
RefSeq NCBI	XM_004489724.1	12234	12447	1390	1177	90.65	214	20	0	2e-74	297	PREDICTED: Cicer arietinum ABC transporter B family member 26, chloroplastic-like (LOC101506246), transcript variant X3, mRNA
RefSeq NCBI	XM_004489723.1	12234	12447	1416	1203	90.65	214	20	0	2e-74	297	PREDICTED: Cicer arietinum ABC transporter B family member 26, chloroplastic-like (LOC101506246), transcript variant X2, mRNA
RefSeq NCBI	XM_004489722.1	12234	12447	1416	1203	90.65	214	20	0	2e-74	297	PREDICTED: Cicer arietinum ABC transporter B family member 26, chloroplastic-like (LOC101506246), transcript variant X1, mRNA
RefSeq NCBI	XM_010102083.1	59312	59630	403	721	80.56	319	62	0	2e-74	297	Morus notabilis hypothetical protein partial mRNA
RefSeq NCBI	XM_010102083.1	59312	59630	403	721	80.56	319	62	0	2e-74	297	Morus notabilis hypothetical protein partial mRNA
RefSeq NCBI	XM_004489766.1	228635	228988	657	292	78.42	366	67	4	2e-74	297	PREDICTED: Cicer arietinum uncharacterized LOC101493790 (LOC101493790), mRNA
RefSeq NCBI	XM_004489766.1	228635	228988	657	292	78.42	366	67	4	2e-74	297	PREDICTED: Cicer arietinum uncharacterized LOC101493790 (LOC101493790), mRNA
RefSeq NCBI	XM_003613120.1	88205	88492	695	408	82.64	288	50	0	8e-74	295	Medicago truncatula Alliin lyase (MTR_5g033520) mRNA, complete cds
RefSeq NCBI	XM_003613120.1	88205	88492	695	408	82.64	288	50	0	8e-74	295	Medicago truncatula Alliin lyase (MTR_5g033520) mRNA, complete cds
RefSeq NCBI	XM_003551978.2	237225	237630	127	547	76.11	427	75	9	8e-74	295	PREDICTED: Glycine max polygalacturonase At1g48100-like (LOC100783813), transcript variant X1, mRNA
RefSeq NCBI	XM_003551978.2	237225	237630	127	547	76.11	427	75	9	8e-74	295	PREDICTED: Glycine max polygalacturonase At1g48100-like (LOC100783813), transcript variant X1, mRNA
RefSeq NCBI	XM_004489774.1	244531	244743	614	826	90.61	213	20	0	8e-74	295	PREDICTED: Cicer arietinum phosphatidylinositol 3-kinase, root isoform-like (LOC101495936), transcript variant X2, mRNA
RefSeq NCBI	XM_004489773.1	244531	244743	614	826	90.61	213	20	0	8e-74	295	PREDICTED: Cicer arietinum phosphatidylinositol 3-kinase, root isoform-like (LOC101495936), transcript variant X1, mRNA
RefSeq NCBI	XM_004489774.1	244531	244743	614	826	90.61	213	20	0	8e-74	295	PREDICTED: Cicer arietinum phosphatidylinositol 3-kinase, root isoform-like (LOC101495936), transcript variant X2, mRNA
RefSeq NCBI	XM_004489773.1	244531	244743	614	826	90.61	213	20	0	8e-74	295	PREDICTED: Cicer arietinum phosphatidylinositol 3-kinase, root isoform-like (LOC101495936), transcript variant X1, mRNA
RefSeq NCBI	XM_004489775.1	245421	245601	472	652	96.13	181	7	0	8e-74	295	PREDICTED: Cicer arietinum phosphatidylinositol 3-kinase, root isoform-like (LOC101495936), transcript variant X3, mRNA
RefSeq NCBI	XM_004489774.1	245421	245601	824	1004	96.13	181	7	0	8e-74	295	PREDICTED: Cicer arietinum phosphatidylinositol 3-kinase, root isoform-like (LOC101495936), transcript variant X2, mRNA
RefSeq NCBI	XM_004489773.1	245421	245601	824	1004	96.13	181	7	0	8e-74	295	PREDICTED: Cicer arietinum phosphatidylinositol 3-kinase, root isoform-like (LOC101495936), transcript variant X1, mRNA
RefSeq NCBI	XM_004489775.1	245421	245601	472	652	96.13	181	7	0	8e-74	295	PREDICTED: Cicer arietinum phosphatidylinositol 3-kinase, root isoform-like (LOC101495936), transcript variant X3, mRNA
RefSeq NCBI	XM_004489774.1	245421	245601	824	1004	96.13	181	7	0	8e-74	295	PREDICTED: Cicer arietinum phosphatidylinositol 3-kinase, root isoform-like (LOC101495936), transcript variant X2, mRNA
RefSeq NCBI	XM_004489773.1	245421	245601	824	1004	96.13	181	7	0	8e-74	295	PREDICTED: Cicer arietinum phosphatidylinositol 3-kinase, root isoform-like (LOC101495936), transcript variant X1, mRNA
RefSeq NCBI	XM_007153704.1	67978	68375	1062	1439	76.59	410	52	12	3e-73	293	Phaseolus vulgaris hypothetical protein (PHAVU_003G063300g) mRNA, complete cds
RefSeq NCBI	XM_007153704.1	67978	68375	1062	1439	76.59	410	52	12	3e-73	293	Phaseolus vulgaris hypothetical protein (PHAVU_003G063300g) mRNA, complete cds
RefSeq NCBI	XM_006602322.1	237225	237629	126	545	76.06	426	75	9	3e-73	293	PREDICTED: Glycine max polygalacturonase At1g48100-like (LOC100783813), transcript variant X2, mRNA
RefSeq NCBI	XM_006602322.1	237225	237629	126	545	76.06	426	75	9	3e-73	293	PREDICTED: Glycine max polygalacturonase At1g48100-like (LOC100783813), transcript variant X2, mRNA
RefSeq NCBI	XM_003613170.1	244531	244764	446	681	88.14	236	26	2	3e-73	293	Medicago truncatula Phosphatidylinositol 3-kinase (MTR_5g034120) mRNA, complete cds
RefSeq NCBI	XM_003613170.1	244531	244764	446	681	88.14	236	26	2	3e-73	293	Medicago truncatula Phosphatidylinositol 3-kinase (MTR_5g034120) mRNA, complete cds
RefSeq NCBI	XM_009360918.1	59312	59630	467	785	80.25	319	63	0	9e-73	291	PREDICTED: Pyrus x bretschneideri ribose-phosphate pyrophosphokinase 4 (LOC103949804), mRNA
RefSeq NCBI	XM_008447949.1	59312	59630	427	745	80.25	319	63	0	9e-73	291	PREDICTED: Cucumis melo ribose-phosphate pyrophosphokinase 4-like (LOC103488976), mRNA
RefSeq NCBI	XM_007222717.1	59312	59630	394	712	80.25	319	63	0	9e-73	291	Prunus persica hypothetical protein (PRUPE_ppa006599mg) mRNA, complete cds
RefSeq NCBI	XM_004155361.1	59312	59630	565	883	80.25	319	63	0	9e-73	291	PREDICTED: Cucumis sativus ribose-phosphate pyrophosphokinase 3, mitochondrial-like (LOC101220410), mRNA
RefSeq NCBI	XM_009360918.1	59312	59630	467	785	80.25	319	63	0	9e-73	291	PREDICTED: Pyrus x bretschneideri ribose-phosphate pyrophosphokinase 4 (LOC103949804), mRNA
RefSeq NCBI	XM_008447949.1	59312	59630	427	745	80.25	319	63	0	9e-73	291	PREDICTED: Cucumis melo ribose-phosphate pyrophosphokinase 4-like (LOC103488976), mRNA
RefSeq NCBI	XM_007222717.1	59312	59630	394	712	80.25	319	63	0	9e-73	291	Prunus persica hypothetical protein (PRUPE_ppa006599mg) mRNA, complete cds
RefSeq NCBI	XM_004155361.1	59312	59630	565	883	80.25	319	63	0	9e-73	291	PREDICTED: Cucumis sativus ribose-phosphate pyrophosphokinase 3, mitochondrial-like (LOC101220410), mRNA
RefSeq NCBI	XM_006483879.1	59306	59630	511	835	79.69	325	66	0	3e-72	289	PREDICTED: Citrus sinensis ribose-phosphate pyrophosphokinase 3, chloroplastic-like (LOC102612584), transcript variant X2, mRNA
RefSeq NCBI	XM_006483878.1	59306	59630	510	834	79.69	325	66	0	3e-72	289	PREDICTED: Citrus sinensis ribose-phosphate pyrophosphokinase 3, chloroplastic-like (LOC102612584), transcript variant X1, mRNA
RefSeq NCBI	XM_006438209.1	59306	59630	526	850	79.69	325	66	0	3e-72	289	Citrus clementina hypothetical protein (CICLE_v10031735mg) mRNA, complete cds
RefSeq NCBI	XM_006438208.1	59306	59630	526	850	79.69	325	66	0	3e-72	289	Citrus clementina hypothetical protein (CICLE_v10031735mg) mRNA, complete cds
RefSeq NCBI	XM_006483879.1	59306	59630	511	835	79.69	325	66	0	3e-72	289	PREDICTED: Citrus sinensis ribose-phosphate pyrophosphokinase 3, chloroplastic-like (LOC102612584), transcript variant X2, mRNA
RefSeq NCBI	XM_006483878.1	59306	59630	510	834	79.69	325	66	0	3e-72	289	PREDICTED: Citrus sinensis ribose-phosphate pyrophosphokinase 3, chloroplastic-like (LOC102612584), transcript variant X1, mRNA
RefSeq NCBI	XM_006438209.1	59306	59630	526	850	79.69	325	66	0	3e-72	289	Citrus clementina hypothetical protein (CICLE_v10031735mg) mRNA, complete cds
RefSeq NCBI	XM_006438208.1	59306	59630	526	850	79.69	325	66	0	3e-72	289	Citrus clementina hypothetical protein (CICLE_v10031735mg) mRNA, complete cds
RefSeq NCBI	XM_007157248.1	88205	88492	795	508	82.70	289	48	2	3e-72	289	Phaseolus vulgaris hypothetical protein (PHAVU_002G059200g) mRNA, complete cds
RefSeq NCBI	XM_007157248.1	88205	88492	795	508	82.70	289	48	2	3e-72	289	Phaseolus vulgaris hypothetical protein (PHAVU_002G059200g) mRNA, complete cds
RefSeq NCBI	XM_004489742.1	166652	166866	1220	1434	89.77	215	22	0	3e-72	289	PREDICTED: Cicer arietinum cysteine-rich receptor-like protein kinase 2-like (LOC101511391), transcript variant X4, mRNA
RefSeq NCBI	XM_004489741.1	166652	166866	1429	1643	89.77	215	22	0	3e-72	289	PREDICTED: Cicer arietinum cysteine-rich receptor-like protein kinase 2-like (LOC101511391), transcript variant X3, mRNA
RefSeq NCBI	XM_004489739.1	166652	166866	1224	1438	89.77	215	22	0	3e-72	289	PREDICTED: Cicer arietinum cysteine-rich receptor-like protein kinase 2-like (LOC101511391), transcript variant X1, mRNA
RefSeq NCBI	XM_004489740.1	166652	166866	1548	1762	89.77	215	22	0	3e-72	289	PREDICTED: Cicer arietinum cysteine-rich receptor-like protein kinase 2-like (LOC101511391), transcript variant X2, mRNA
RefSeq NCBI	XM_004489742.1	166652	166866	1220	1434	89.77	215	22	0	3e-72	289	PREDICTED: Cicer arietinum cysteine-rich receptor-like protein kinase 2-like (LOC101511391), transcript variant X4, mRNA
RefSeq NCBI	XM_004489741.1	166652	166866	1429	1643	89.77	215	22	0	3e-72	289	PREDICTED: Cicer arietinum cysteine-rich receptor-like protein kinase 2-like (LOC101511391), transcript variant X3, mRNA
RefSeq NCBI	XM_004489739.1	166652	166866	1224	1438	89.77	215	22	0	3e-72	289	PREDICTED: Cicer arietinum cysteine-rich receptor-like protein kinase 2-like (LOC101511391), transcript variant X1, mRNA
RefSeq NCBI	XM_004489740.1	166652	166866	1548	1762	89.77	215	22	0	3e-72	289	PREDICTED: Cicer arietinum cysteine-rich receptor-like protein kinase 2-like (LOC101511391), transcript variant X2, mRNA
RefSeq NCBI	XR_413744.1	245421	245603	754	936	95.08	183	9	0	3e-72	289	PREDICTED: Glycine max phosphatidylinositol 3-kinase (LOC547983), transcript variant X2, misc_RNA
RefSeq NCBI	XM_006577813.1	245421	245603	754	936	95.08	183	9	0	3e-72	289	PREDICTED: Glycine max phosphatidylinositol 3-kinase (LOC547983), transcript variant X1, mRNA
RefSeq NCBI	NM_001250026.2	245421	245603	735	917	95.08	183	9	0	3e-72	289	Glycine max phosphatidylinositol 3-kinase (LOC547983), mRNA
RefSeq NCBI	XR_413744.1	245421	245603	754	936	95.08	183	9	0	3e-72	289	PREDICTED: Glycine max phosphatidylinositol 3-kinase (LOC547983), transcript variant X2, misc_RNA
RefSeq NCBI	XM_006577813.1	245421	245603	754	936	95.08	183	9	0	3e-72	289	PREDICTED: Glycine max phosphatidylinositol 3-kinase (LOC547983), transcript variant X1, mRNA
RefSeq NCBI	NM_001250026.2	245421	245603	735	917	95.08	183	9	0	3e-72	289	Glycine max phosphatidylinositol 3-kinase (LOC547983), mRNA
RefSeq NCBI	XM_003613119.1	87722	88020	1013	715	81.27	299	56	0	1e-71	288	Medicago truncatula Alliin lyase (MTR_5g033510) mRNA, complete cds
RefSeq NCBI	XM_003613119.1	87722	88020	1013	715	81.27	299	56	0	1e-71	288	Medicago truncatula Alliin lyase (MTR_5g033510) mRNA, complete cds
RefSeq NCBI	XR_413744.1	249078	249274	1435	1631	92.39	197	15	0	1e-71	288	PREDICTED: Glycine max phosphatidylinositol 3-kinase (LOC547983), transcript variant X2, misc_RNA
RefSeq NCBI	XM_006577813.1	249078	249274	1435	1631	92.39	197	15	0	1e-71	288	PREDICTED: Glycine max phosphatidylinositol 3-kinase (LOC547983), transcript variant X1, mRNA
RefSeq NCBI	NM_001250026.2	249078	249274	1416	1612	92.39	197	15	0	1e-71	288	Glycine max phosphatidylinositol 3-kinase (LOC547983), mRNA
RefSeq NCBI	XM_006580919.1	249078	249274	1458	1654	92.39	197	15	0	1e-71	288	PREDICTED: Glycine max phosphatidylinositol 3-kinase, nodule isoform-like (LOC100778348), transcript variant X3, mRNA
RefSeq NCBI	XM_006580918.1	249078	249274	1476	1672	92.39	197	15	0	1e-71	288	PREDICTED: Glycine max phosphatidylinositol 3-kinase, nodule isoform-like (LOC100778348), transcript variant X2, mRNA
RefSeq NCBI	XM_006580917.1	249078	249274	1476	1672	92.39	197	15	0	1e-71	288	PREDICTED: Glycine max phosphatidylinositol 3-kinase, nodule isoform-like (LOC100778348), transcript variant X1, mRNA
RefSeq NCBI	XR_413744.1	249078	249274	1435	1631	92.39	197	15	0	1e-71	288	PREDICTED: Glycine max phosphatidylinositol 3-kinase (LOC547983), transcript variant X2, misc_RNA
RefSeq NCBI	XM_006577813.1	249078	249274	1435	1631	92.39	197	15	0	1e-71	288	PREDICTED: Glycine max phosphatidylinositol 3-kinase (LOC547983), transcript variant X1, mRNA
RefSeq NCBI	NM_001250026.2	249078	249274	1416	1612	92.39	197	15	0	1e-71	288	Glycine max phosphatidylinositol 3-kinase (LOC547983), mRNA
RefSeq NCBI	XM_006580919.1	249078	249274	1458	1654	92.39	197	15	0	1e-71	288	PREDICTED: Glycine max phosphatidylinositol 3-kinase, nodule isoform-like (LOC100778348), transcript variant X3, mRNA
RefSeq NCBI	XM_006580918.1	249078	249274	1476	1672	92.39	197	15	0	1e-71	288	PREDICTED: Glycine max phosphatidylinositol 3-kinase, nodule isoform-like (LOC100778348), transcript variant X2, mRNA
RefSeq NCBI	XM_006580917.1	249078	249274	1476	1672	92.39	197	15	0	1e-71	288	PREDICTED: Glycine max phosphatidylinositol 3-kinase, nodule isoform-like (LOC100778348), transcript variant X1, mRNA
RefSeq NCBI	XM_002525355.1	175316	175659	1741	1398	78.61	346	70	2	4e-71	286	Ricinus communis conserved hypothetical protein, mRNA
RefSeq NCBI	XM_002525355.1	175316	175659	1741	1398	78.61	346	70	2	4e-71	286	Ricinus communis conserved hypothetical protein, mRNA
RefSeq NCBI	XM_003517672.2	177275	177467	1277	1085	92.75	193	14	0	4e-71	286	PREDICTED: Glycine max protein YLS7-like (LOC100804622), mRNA
RefSeq NCBI	XM_003517672.2	177275	177467	1277	1085	92.75	193	14	0	4e-71	286	PREDICTED: Glycine max protein YLS7-like (LOC100804622), mRNA
RefSeq NCBI	NM_001255386.1	245421	245603	785	967	94.54	183	10	0	4e-71	286	Glycine max phosphatidylinositol 3-kinase, nodule isoform-like (LOC100778348), mRNA
RefSeq NCBI	NM_001255386.1	245421	245603	785	967	94.54	183	10	0	4e-71	286	Glycine max phosphatidylinositol 3-kinase, nodule isoform-like (LOC100778348), mRNA
RefSeq NCBI	XM_007153695.1	166652	166866	1539	1753	89.30	215	23	0	1e-70	284	Phaseolus vulgaris hypothetical protein (PHAVU_003G062600g) mRNA, complete cds
RefSeq NCBI	XM_007153695.1	166652	166866	1539	1753	89.30	215	23	0	1e-70	284	Phaseolus vulgaris hypothetical protein (PHAVU_003G062600g) mRNA, complete cds
RefSeq NCBI	NM_001255386.1	249078	249274	1466	1662	91.88	197	16	0	1e-70	284	Glycine max phosphatidylinositol 3-kinase, nodule isoform-like (LOC100778348), mRNA
RefSeq NCBI	NM_001255386.1	249078	249274	1466	1662	91.88	197	16	0	1e-70	284	Glycine max phosphatidylinositol 3-kinase, nodule isoform-like (LOC100778348), mRNA
RefSeq NCBI	XM_003517452.2	12234	12447	1548	1335	89.25	214	23	0	5e-70	282	PREDICTED: Glycine max ABC transporter B family member 26, chloroplastic-like (LOC100813359), mRNA
RefSeq NCBI	XM_003517452.2	12234	12447	1548	1335	89.25	214	23	0	5e-70	282	PREDICTED: Glycine max ABC transporter B family member 26, chloroplastic-like (LOC100813359), mRNA
RefSeq NCBI	XM_004489727.1	26576	27095	585	54	71.99	532	137	4	2e-69	280	PREDICTED: Cicer arietinum F-box protein At1g70590-like (LOC101507651), mRNA
RefSeq NCBI	XM_004489727.1	26576	27095	585	54	71.99	532	137	4	2e-69	280	PREDICTED: Cicer arietinum F-box protein At1g70590-like (LOC101507651), mRNA
RefSeq NCBI	XM_007157249.1	69156	69596	1286	1701	75.62	447	72	15	2e-69	280	Phaseolus vulgaris hypothetical protein (PHAVU_002G059300g) mRNA, complete cds
RefSeq NCBI	XM_007157249.1	69156	69596	1286	1701	75.62	447	72	15	2e-69	280	Phaseolus vulgaris hypothetical protein (PHAVU_002G059300g) mRNA, complete cds
RefSeq NCBI	XM_003613141.1	177275	177467	1085	893	92.23	193	15	0	2e-69	280	Medicago truncatula hypothetical protein (MTR_5g033800) mRNA, complete cds
RefSeq NCBI	XM_003613141.1	177275	177467	1085	893	92.23	193	15	0	2e-69	280	Medicago truncatula hypothetical protein (MTR_5g033800) mRNA, complete cds
RefSeq NCBI	XM_007153684.1	237225	237630	294	708	74.76	424	80	6	2e-69	280	Phaseolus vulgaris hypothetical protein (PHAVU_003G061600g) mRNA, complete cds
RefSeq NCBI	XM_007153684.1	237225	237630	294	708	74.76	424	80	6	2e-69	280	Phaseolus vulgaris hypothetical protein (PHAVU_003G061600g) mRNA, complete cds
RefSeq NCBI	XM_003613167.1	240927	241119	1048	1240	92.23	193	15	0	2e-69	280	Medicago truncatula Polygalacturonase (MTR_5g034090) mRNA, complete cds
RefSeq NCBI	XM_004489772.1	240927	241119	1092	1284	92.23	193	15	0	2e-69	280	PREDICTED: Cicer arietinum polygalacturonase At1g48100-like (LOC101495607), mRNA
RefSeq NCBI	XM_003613167.1	240927	241119	1048	1240	92.23	193	15	0	2e-69	280	Medicago truncatula Polygalacturonase (MTR_5g034090) mRNA, complete cds
RefSeq NCBI	XM_004489772.1	240927	241119	1092	1284	92.23	193	15	0	2e-69	280	PREDICTED: Cicer arietinum polygalacturonase At1g48100-like (LOC101495607), mRNA
RefSeq NCBI	XM_004489775.1	244539	244743	270	474	90.24	205	20	0	2e-69	280	PREDICTED: Cicer arietinum phosphatidylinositol 3-kinase, root isoform-like (LOC101495936), transcript variant X3, mRNA
RefSeq NCBI	XM_004489775.1	244539	244743	270	474	90.24	205	20	0	2e-69	280	PREDICTED: Cicer arietinum phosphatidylinositol 3-kinase, root isoform-like (LOC101495936), transcript variant X3, mRNA
RefSeq NCBI	XM_006580919.1	245421	245603	777	959	93.99	183	11	0	2e-69	280	PREDICTED: Glycine max phosphatidylinositol 3-kinase, nodule isoform-like (LOC100778348), transcript variant X3, mRNA
RefSeq NCBI	XM_006580918.1	245421	245603	795	977	93.99	183	11	0	2e-69	280	PREDICTED: Glycine max phosphatidylinositol 3-kinase, nodule isoform-like (LOC100778348), transcript variant X2, mRNA
RefSeq NCBI	XM_006580917.1	245421	245603	795	977	93.99	183	11	0	2e-69	280	PREDICTED: Glycine max phosphatidylinositol 3-kinase, nodule isoform-like (LOC100778348), transcript variant X1, mRNA
RefSeq NCBI	XM_006580919.1	245421	245603	777	959	93.99	183	11	0	2e-69	280	PREDICTED: Glycine max phosphatidylinositol 3-kinase, nodule isoform-like (LOC100778348), transcript variant X3, mRNA
RefSeq NCBI	XM_006580918.1	245421	245603	795	977	93.99	183	11	0	2e-69	280	PREDICTED: Glycine max phosphatidylinositol 3-kinase, nodule isoform-like (LOC100778348), transcript variant X2, mRNA
RefSeq NCBI	XM_006580917.1	245421	245603	795	977	93.99	183	11	0	2e-69	280	PREDICTED: Glycine max phosphatidylinositol 3-kinase, nodule isoform-like (LOC100778348), transcript variant X1, mRNA
RefSeq NCBI	XM_006574571.1	12234	12447	1574	1361	88.79	214	24	0	6e-69	279	PREDICTED: Glycine max ABC transporter B family member 26, chloroplastic-like (LOC100775951), transcript variant X2, mRNA
RefSeq NCBI	XM_003519579.2	12234	12447	1563	1350	88.79	214	24	0	6e-69	279	PREDICTED: Glycine max ABC transporter B family member 26, chloroplastic-like (LOC100775951), transcript variant X1, mRNA
RefSeq NCBI	XM_006574571.1	12234	12447	1574	1361	88.79	214	24	0	6e-69	279	PREDICTED: Glycine max ABC transporter B family member 26, chloroplastic-like (LOC100775951), transcript variant X2, mRNA
RefSeq NCBI	XM_003519579.2	12234	12447	1563	1350	88.79	214	24	0	6e-69	279	PREDICTED: Glycine max ABC transporter B family member 26, chloroplastic-like (LOC100775951), transcript variant X1, mRNA
RefSeq NCBI	XM_003531951.2	237225	237630	187	607	74.94	427	80	8	2e-68	277	PREDICTED: Glycine max polygalacturonase precursor (PG6), transcript variant 1, mRNA
RefSeq NCBI	XM_003531951.2	237225	237630	187	607	74.94	427	80	8	2e-68	277	PREDICTED: Glycine max polygalacturonase precursor (PG6), transcript variant 1, mRNA
RefSeq NCBI	XM_003531951.2	240927	241119	1222	1414	91.71	193	16	0	2e-68	277	PREDICTED: Glycine max polygalacturonase precursor (PG6), transcript variant 1, mRNA
RefSeq NCBI	XM_003531951.2	240927	241119	1222	1414	91.71	193	16	0	2e-68	277	PREDICTED: Glycine max polygalacturonase precursor (PG6), transcript variant 1, mRNA
RefSeq NCBI	XM_007157248.1	87718	88022	1096	792	80.00	305	61	0	7e-68	275	Phaseolus vulgaris hypothetical protein (PHAVU_002G059200g) mRNA, complete cds
RefSeq NCBI	XM_007157248.1	87718	88022	1096	792	80.00	305	61	0	7e-68	275	Phaseolus vulgaris hypothetical protein (PHAVU_002G059200g) mRNA, complete cds
RefSeq NCBI	XM_006602327.1	166652	166866	2232	2446	88.37	215	25	0	7e-68	275	PREDICTED: Glycine max cysteine-rich receptor-like protein kinase 2-like (LOC100818343), transcript variant X3, mRNA
RefSeq NCBI	XM_006602326.1	166652	166866	1246	1460	88.37	215	25	0	7e-68	275	PREDICTED: Glycine max cysteine-rich receptor-like protein kinase 2-like (LOC100818343), transcript variant X2, mRNA
RefSeq NCBI	XM_003551168.2	166652	166866	2309	2523	88.37	215	25	0	7e-68	275	PREDICTED: Glycine max cysteine-rich receptor-like protein kinase 2-like (LOC100818343), transcript variant X1, mRNA
RefSeq NCBI	XM_003613132.1	166652	166866	982	1196	88.37	215	25	0	7e-68	275	Medicago truncatula Cysteine-rich receptor-like protein kinase (MTR_5g033690) mRNA, complete cds
RefSeq NCBI	XM_006602327.1	166652	166866	2232	2446	88.37	215	25	0	7e-68	275	PREDICTED: Glycine max cysteine-rich receptor-like protein kinase 2-like (LOC100818343), transcript variant X3, mRNA
RefSeq NCBI	XM_006602326.1	166652	166866	1246	1460	88.37	215	25	0	7e-68	275	PREDICTED: Glycine max cysteine-rich receptor-like protein kinase 2-like (LOC100818343), transcript variant X2, mRNA
RefSeq NCBI	XM_003551168.2	166652	166866	2309	2523	88.37	215	25	0	7e-68	275	PREDICTED: Glycine max cysteine-rich receptor-like protein kinase 2-like (LOC100818343), transcript variant X1, mRNA
RefSeq NCBI	XM_003613132.1	166652	166866	982	1196	88.37	215	25	0	7e-68	275	Medicago truncatula Cysteine-rich receptor-like protein kinase (MTR_5g033690) mRNA, complete cds
RefSeq NCBI	XM_003613167.1	237228	237630	1	415	75.12	418	86	6	7e-68	275	Medicago truncatula Polygalacturonase (MTR_5g034090) mRNA, complete cds
RefSeq NCBI	XM_003613167.1	237228	237630	1	415	75.12	418	86	6	7e-68	275	Medicago truncatula Polygalacturonase (MTR_5g034090) mRNA, complete cds
RefSeq NCBI	XM_007157375.1	249078	249274	1415	1611	90.86	197	18	0	7e-68	275	Phaseolus vulgaris hypothetical protein (PHAVU_002G070100g) mRNA, complete cds
RefSeq NCBI	XM_007157375.1	249078	249274	1415	1611	90.86	197	18	0	7e-68	275	Phaseolus vulgaris hypothetical protein (PHAVU_002G070100g) mRNA, complete cds
RefSeq NCBI	XM_003517479.2	26576	27052	586	113	72.34	488	110	5	9e-67	271	PREDICTED: Glycine max F-box protein At1g70590-like (LOC100781817), mRNA
RefSeq NCBI	XM_003517479.2	26576	27052	586	113	72.34	488	110	5	9e-67	271	PREDICTED: Glycine max F-box protein At1g70590-like (LOC100781817), mRNA
RefSeq NCBI	XM_003531942.2	66369	66548	599	778	93.33	180	12	0	9e-67	271	PREDICTED: Glycine max AP-1 complex subunit mu-2-like (LOC100801068), mRNA
RefSeq NCBI	XM_003531942.2	66369	66548	599	778	93.33	180	12	0	9e-67	271	PREDICTED: Glycine max AP-1 complex subunit mu-2-like (LOC100801068), mRNA
RefSeq NCBI	XM_008342131.1	175337	175659	1426	1104	78.64	323	69	0	9e-67	271	PREDICTED: Malus x domestica protein trichome birefringence-like 2 (LOC103403317), mRNA
RefSeq NCBI	XM_008342131.1	175337	175659	1426	1104	78.64	323	69	0	9e-67	271	PREDICTED: Malus x domestica protein trichome birefringence-like 2 (LOC103403317), mRNA
RefSeq NCBI	NM_130279.2	231790	232052	1441	1179	82.89	263	45	0	9e-67	271	Arabidopsis thaliana uncharacterized protein mRNA, complete cds
RefSeq NCBI	NM_130279.2	231790	232052	1441	1179	82.89	263	45	0	9e-67	271	Arabidopsis thaliana uncharacterized protein mRNA, complete cds
RefSeq NCBI	XM_006602322.1	240927	241119	1029	1221	91.19	193	17	0	9e-67	271	PREDICTED: Glycine max polygalacturonase At1g48100-like (LOC100783813), transcript variant X2, mRNA
RefSeq NCBI	XM_003551978.2	240927	241119	1162	1354	91.19	193	17	0	9e-67	271	PREDICTED: Glycine max polygalacturonase At1g48100-like (LOC100783813), transcript variant X1, mRNA
RefSeq NCBI	XM_006602322.1	240927	241119	1029	1221	91.19	193	17	0	9e-67	271	PREDICTED: Glycine max polygalacturonase At1g48100-like (LOC100783813), transcript variant X2, mRNA
RefSeq NCBI	XM_003551978.2	240927	241119	1162	1354	91.19	193	17	0	9e-67	271	PREDICTED: Glycine max polygalacturonase At1g48100-like (LOC100783813), transcript variant X1, mRNA
RefSeq NCBI	XM_003613170.1	245421	245603	656	838	92.90	183	13	0	9e-67	271	Medicago truncatula Phosphatidylinositol 3-kinase (MTR_5g034120) mRNA, complete cds
RefSeq NCBI	XM_003613170.1	245421	245603	656	838	92.90	183	13	0	9e-67	271	Medicago truncatula Phosphatidylinositol 3-kinase (MTR_5g034120) mRNA, complete cds
RefSeq NCBI	XM_006585881.1	228637	228986	572	220	77.40	354	75	3	3e-66	269	PREDICTED: Glycine max uncharacterized LOC100801420 (LOC100801420), transcript variant X2, mRNA
RefSeq NCBI	XM_003530591.2	228637	228986	851	499	77.40	354	75	3	3e-66	269	PREDICTED: Glycine max uncharacterized LOC100801420 (LOC100801420), transcript variant X1, mRNA
RefSeq NCBI	XM_004509515.1	228637	228951	778	461	79.56	318	62	3	3e-66	269	PREDICTED: Cicer arietinum uncharacterized LOC101508401 (LOC101508401), mRNA
RefSeq NCBI	XM_006585881.1	228637	228986	572	220	77.40	354	75	3	3e-66	269	PREDICTED: Glycine max uncharacterized LOC100801420 (LOC100801420), transcript variant X2, mRNA
RefSeq NCBI	XM_003530591.2	228637	228986	851	499	77.40	354	75	3	3e-66	269	PREDICTED: Glycine max uncharacterized LOC100801420 (LOC100801420), transcript variant X1, mRNA
RefSeq NCBI	XM_004509515.1	228637	228951	778	461	79.56	318	62	3	3e-66	269	PREDICTED: Cicer arietinum uncharacterized LOC101508401 (LOC101508401), mRNA
RefSeq NCBI	XM_004509701.1	240927	241119	1065	1257	90.67	193	18	0	1e-65	268	PREDICTED: Cicer arietinum polygalacturonase At1g48100-like (LOC101490111), mRNA
RefSeq NCBI	XM_004509701.1	240927	241119	1065	1257	90.67	193	18	0	1e-65	268	PREDICTED: Cicer arietinum polygalacturonase At1g48100-like (LOC101490111), mRNA
RefSeq NCBI	XM_006378164.1	175339	175659	1838	1518	79.26	323	63	4	4e-65	266	Populus trichocarpa hypothetical protein (POPTR_0010s05310g) mRNA, complete cds
RefSeq NCBI	XM_006378164.1	175339	175659	1838	1518	79.26	323	63	4	4e-65	266	Populus trichocarpa hypothetical protein (POPTR_0010s05310g) mRNA, complete cds
RefSeq NCBI	XM_003613167.1	239487	239733	552	798	83.81	247	40	0	4e-65	266	Medicago truncatula Polygalacturonase (MTR_5g034090) mRNA, complete cds
RefSeq NCBI	XM_003613167.1	239487	239733	552	798	83.81	247	40	0	4e-65	266	Medicago truncatula Polygalacturonase (MTR_5g034090) mRNA, complete cds
RefSeq NCBI	XM_007157375.1	244531	244743	527	736	87.79	213	23	1	4e-65	266	Phaseolus vulgaris hypothetical protein (PHAVU_002G070100g) mRNA, complete cds
RefSeq NCBI	XM_007157375.1	244531	244743	527	736	87.79	213	23	1	4e-65	266	Phaseolus vulgaris hypothetical protein (PHAVU_002G070100g) mRNA, complete cds
RefSeq NCBI	XM_003613170.1	249078	249274	1337	1533	89.85	197	20	0	4e-65	266	Medicago truncatula Phosphatidylinositol 3-kinase (MTR_5g034120) mRNA, complete cds
RefSeq NCBI	XM_003613170.1	249078	249274	1337	1533	89.85	197	20	0	4e-65	266	Medicago truncatula Phosphatidylinositol 3-kinase (MTR_5g034120) mRNA, complete cds
RefSeq NCBI	XR_719998.1	26576	26953	772	395	75.40	378	93	0	4e-64	262	PREDICTED: Eucalyptus grandis F-box protein At1g70590 (LOC104414148), transcript variant X3, misc_RNA
RefSeq NCBI	XR_719997.1	26576	26953	772	395	75.40	378	93	0	4e-64	262	PREDICTED: Eucalyptus grandis F-box protein At1g70590 (LOC104414148), transcript variant X2, misc_RNA
RefSeq NCBI	XM_010025174.1	26576	26953	760	383	75.40	378	93	0	4e-64	262	PREDICTED: Eucalyptus grandis F-box protein At1g70590 (LOC104414148), transcript variant X1, mRNA
RefSeq NCBI	XR_719998.1	26576	26953	772	395	75.40	378	93	0	4e-64	262	PREDICTED: Eucalyptus grandis F-box protein At1g70590 (LOC104414148), transcript variant X3, misc_RNA
RefSeq NCBI	XR_719997.1	26576	26953	772	395	75.40	378	93	0	4e-64	262	PREDICTED: Eucalyptus grandis F-box protein At1g70590 (LOC104414148), transcript variant X2, misc_RNA
RefSeq NCBI	XM_010025174.1	26576	26953	760	383	75.40	378	93	0	4e-64	262	PREDICTED: Eucalyptus grandis F-box protein At1g70590 (LOC104414148), transcript variant X1, mRNA
RefSeq NCBI	XM_003613123.1	104206	104631	463	43	74.66	442	75	14	4e-64	262	Medicago truncatula Lipase (MTR_5g033590) mRNA, complete cds
RefSeq NCBI	XM_003613123.1	104206	104631	463	43	74.66	442	75	14	4e-64	262	Medicago truncatula Lipase (MTR_5g033590) mRNA, complete cds
RefSeq NCBI	XM_003519777.2	177275	177467	1282	1090	90.16	193	19	0	4e-64	262	PREDICTED: Glycine max protein YLS7-like (LOC100801114), mRNA
RefSeq NCBI	XM_003519777.2	177275	177467	1282	1090	90.16	193	19	0	4e-64	262	PREDICTED: Glycine max protein YLS7-like (LOC100801114), mRNA
RefSeq NCBI	XM_007153684.1	240927	241119	1317	1509	90.16	193	19	0	4e-64	262	Phaseolus vulgaris hypothetical protein (PHAVU_003G061600g) mRNA, complete cds
RefSeq NCBI	XM_007153684.1	240927	241119	1317	1509	90.16	193	19	0	4e-64	262	Phaseolus vulgaris hypothetical protein (PHAVU_003G061600g) mRNA, complete cds
RefSeq NCBI	XM_007158339.1	12234	12447	1537	1324	86.92	214	28	0	2e-63	260	Phaseolus vulgaris hypothetical protein (PHAVU_002G150000g) mRNA, complete cds
RefSeq NCBI	XM_007158339.1	12234	12447	1537	1324	86.92	214	28	0	2e-63	260	Phaseolus vulgaris hypothetical protein (PHAVU_002G150000g) mRNA, complete cds
RefSeq NCBI	XM_003517619.2	224943	225149	790	996	87.92	207	25	0	2e-63	260	PREDICTED: Glycine max signal recognition particle receptor subunit beta-like (LOC100815500), transcript variant 1, mRNA
RefSeq NCBI	XM_003517619.2	224943	225149	790	996	87.92	207	25	0	2e-63	260	PREDICTED: Glycine max signal recognition particle receptor subunit beta-like (LOC100815500), transcript variant 1, mRNA
RefSeq NCBI	XM_007153684.1	239505	239711	836	1042	87.92	207	25	0	2e-63	260	Phaseolus vulgaris hypothetical protein (PHAVU_003G061600g) mRNA, complete cds
RefSeq NCBI	XM_007153684.1	239505	239711	836	1042	87.92	207	25	0	2e-63	260	Phaseolus vulgaris hypothetical protein (PHAVU_003G061600g) mRNA, complete cds
RefSeq NCBI	XM_003519968.2	260500	260962	270	733	72.04	490	84	12	2e-63	260	PREDICTED: Glycine max uncharacterized LOC100779866 (LOC100779866), mRNA
RefSeq NCBI	XM_003519968.2	260500	260962	270	733	72.04	490	84	12	2e-63	260	PREDICTED: Glycine max uncharacterized LOC100779866 (LOC100779866), mRNA
RefSeq NCBI	XM_003613078.1	12242	12447	804	599	87.86	206	25	0	5e-63	259	Medicago truncatula ABC transporter B family member (MTR_5g033080) mRNA, complete cds
RefSeq NCBI	XM_003613077.1	12242	12447	1329	1124	87.86	206	25	0	5e-63	259	Medicago truncatula ABC transporter B family member (MTR_5g033080) mRNA, complete cds
RefSeq NCBI	XM_003613078.1	12242	12447	804	599	87.86	206	25	0	5e-63	259	Medicago truncatula ABC transporter B family member (MTR_5g033080) mRNA, complete cds
RefSeq NCBI	XM_003613077.1	12242	12447	1329	1124	87.86	206	25	0	5e-63	259	Medicago truncatula ABC transporter B family member (MTR_5g033080) mRNA, complete cds
RefSeq NCBI	XM_010102123.1	175339	175659	1484	1164	78.26	322	68	2	5e-63	259	Morus notabilis hypothetical protein partial mRNA
RefSeq NCBI	XM_007221920.1	175339	175659	1862	1542	78.26	322	68	2	5e-63	259	Prunus persica hypothetical protein (PRUPE_ppa002834mg) mRNA, complete cds
RefSeq NCBI	XM_010102123.1	175339	175659	1484	1164	78.26	322	68	2	5e-63	259	Morus notabilis hypothetical protein partial mRNA
RefSeq NCBI	XM_007221920.1	175339	175659	1862	1542	78.26	322	68	2	5e-63	259	Prunus persica hypothetical protein (PRUPE_ppa002834mg) mRNA, complete cds
RefSeq NCBI	XM_003517665.2	260500	260917	272	681	72.73	440	68	9	5e-63	259	PREDICTED: Glycine max uncharacterized LOC100798784 (LOC100798784), mRNA
RefSeq NCBI	XM_003517665.2	260500	260917	272	681	72.73	440	68	9	5e-63	259	PREDICTED: Glycine max uncharacterized LOC100798784 (LOC100798784), mRNA
RefSeq NCBI	XM_007153704.1	66369	66548	578	757	91.67	180	15	0	2e-62	257	Phaseolus vulgaris hypothetical protein (PHAVU_003G063300g) mRNA, complete cds
RefSeq NCBI	XM_007153703.1	66369	66548	578	757	91.67	180	15	0	2e-62	257	Phaseolus vulgaris hypothetical protein (PHAVU_003G063300g) mRNA, complete cds
RefSeq NCBI	XM_003613118.1	66369	66548	339	518	91.67	180	15	0	2e-62	257	Medicago truncatula AP-1 complex subunit mu (MTR_5g033500) mRNA, complete cds
RefSeq NCBI	XM_007153704.1	66369	66548	578	757	91.67	180	15	0	2e-62	257	Phaseolus vulgaris hypothetical protein (PHAVU_003G063300g) mRNA, complete cds
RefSeq NCBI	XM_007153703.1	66369	66548	578	757	91.67	180	15	0	2e-62	257	Phaseolus vulgaris hypothetical protein (PHAVU_003G063300g) mRNA, complete cds
RefSeq NCBI	XM_003613118.1	66369	66548	339	518	91.67	180	15	0	2e-62	257	Medicago truncatula AP-1 complex subunit mu (MTR_5g033500) mRNA, complete cds
RefSeq NCBI	XM_007157311.1	224943	225150	843	1051	87.56	209	25	1	2e-62	257	Phaseolus vulgaris hypothetical protein (PHAVU_002G064800g) mRNA, complete cds
RefSeq NCBI	XM_003519776.2	224943	225149	799	1005	87.44	207	26	0	2e-62	257	PREDICTED: Glycine max signal recognition particle receptor subunit beta-like (LOC100800572), mRNA
RefSeq NCBI	XM_007157311.1	224943	225150	843	1051	87.56	209	25	1	2e-62	257	Phaseolus vulgaris hypothetical protein (PHAVU_002G064800g) mRNA, complete cds
RefSeq NCBI	XM_003519776.2	224943	225149	799	1005	87.44	207	26	0	2e-62	257	PREDICTED: Glycine max signal recognition particle receptor subunit beta-like (LOC100800572), mRNA
RefSeq NCBI	XM_004489775.1	249078	249274	1153	1349	88.83	197	22	0	2e-62	257	PREDICTED: Cicer arietinum phosphatidylinositol 3-kinase, root isoform-like (LOC101495936), transcript variant X3, mRNA
RefSeq NCBI	XM_004489774.1	249078	249274	1505	1701	88.83	197	22	0	2e-62	257	PREDICTED: Cicer arietinum phosphatidylinositol 3-kinase, root isoform-like (LOC101495936), transcript variant X2, mRNA
RefSeq NCBI	XM_004489773.1	249078	249274	1505	1701	88.83	197	22	0	2e-62	257	PREDICTED: Cicer arietinum phosphatidylinositol 3-kinase, root isoform-like (LOC101495936), transcript variant X1, mRNA
RefSeq NCBI	XM_004489775.1	249078	249274	1153	1349	88.83	197	22	0	2e-62	257	PREDICTED: Cicer arietinum phosphatidylinositol 3-kinase, root isoform-like (LOC101495936), transcript variant X3, mRNA
RefSeq NCBI	XM_004489774.1	249078	249274	1505	1701	88.83	197	22	0	2e-62	257	PREDICTED: Cicer arietinum phosphatidylinositol 3-kinase, root isoform-like (LOC101495936), transcript variant X2, mRNA
RefSeq NCBI	XM_004489773.1	249078	249274	1505	1701	88.83	197	22	0	2e-62	257	PREDICTED: Cicer arietinum phosphatidylinositol 3-kinase, root isoform-like (LOC101495936), transcript variant X1, mRNA
RefSeq NCBI	XM_006483821.1	240922	241119	1074	1270	88.89	198	21	1	7e-62	255	PREDICTED: Citrus sinensis polygalacturonase At1g48100-like (LOC102621883), mRNA
RefSeq NCBI	XM_006438282.1	240922	241119	1074	1270	88.89	198	21	1	7e-62	255	Citrus clementina hypothetical protein (CICLE_v10031220mg) mRNA, complete cds
RefSeq NCBI	XM_006483821.1	240922	241119	1074	1270	88.89	198	21	1	7e-62	255	PREDICTED: Citrus sinensis polygalacturonase At1g48100-like (LOC102621883), mRNA
RefSeq NCBI	XM_006438282.1	240922	241119	1074	1270	88.89	198	21	1	7e-62	255	Citrus clementina hypothetical protein (CICLE_v10031220mg) mRNA, complete cds
RefSeq NCBI	NM_001250652.1	50130	50289	1663	1504	95.00	160	8	0	2e-61	253	Glycine max alanine aminotransferase 3 (ALAAT3), mRNA
RefSeq NCBI	NM_001250638.1	50130	50289	1764	1605	95.00	160	8	0	2e-61	253	Glycine max alanine aminotransferase 2 (ALAAT2), mRNA
RefSeq NCBI	NM_001250652.1	50130	50289	1663	1504	95.00	160	8	0	2e-61	253	Glycine max alanine aminotransferase 3 (ALAAT3), mRNA
RefSeq NCBI	NM_001250638.1	50130	50289	1764	1605	95.00	160	8	0	2e-61	253	Glycine max alanine aminotransferase 2 (ALAAT2), mRNA
RefSeq NCBI	XM_003551989.2	66369	66548	626	805	91.11	180	16	0	2e-61	253	PREDICTED: Glycine max AP-1 complex subunit mu-2-like (LOC100789477), mRNA
RefSeq NCBI	XM_004509601.1	66369	66548	690	869	91.11	180	16	0	2e-61	253	PREDICTED: Cicer arietinum AP-1 complex subunit mu-1-like (LOC101510970), mRNA
RefSeq NCBI	XM_003551989.2	66369	66548	626	805	91.11	180	16	0	2e-61	253	PREDICTED: Glycine max AP-1 complex subunit mu-2-like (LOC100789477), mRNA
RefSeq NCBI	XM_004509601.1	66369	66548	690	869	91.11	180	16	0	2e-61	253	PREDICTED: Cicer arietinum AP-1 complex subunit mu-1-like (LOC101510970), mRNA
RefSeq NCBI	XM_004489734.1	66379	66548	487	656	92.94	170	12	0	2e-61	253	PREDICTED: Cicer arietinum AP-1 complex subunit mu-1-like (LOC101509788), mRNA
RefSeq NCBI	XM_004489734.1	66379	66548	487	656	92.94	170	12	0	2e-61	253	PREDICTED: Cicer arietinum AP-1 complex subunit mu-1-like (LOC101509788), mRNA
RefSeq NCBI	XM_003519740.2	133342	133555	949	739	86.45	214	26	1	2e-61	253	PREDICTED: Glycine max uncharacterized LOC100776135 (LOC100776135), mRNA
RefSeq NCBI	XM_003519740.2	133342	133555	949	739	86.45	214	26	1	2e-61	253	PREDICTED: Glycine max uncharacterized LOC100776135 (LOC100776135), mRNA
RefSeq NCBI	XM_008223632.1	175339	175659	2108	1788	77.95	322	69	2	2e-61	253	PREDICTED: Prunus mume protein trichome birefringence-like 2 (LOC103321796), mRNA
RefSeq NCBI	XM_008223632.1	175339	175659	2108	1788	77.95	322	69	2	2e-61	253	PREDICTED: Prunus mume protein trichome birefringence-like 2 (LOC103321796), mRNA
RefSeq NCBI	XM_004489772.1	237157	237630	13	486	71.83	497	94	12	2e-61	253	PREDICTED: Cicer arietinum polygalacturonase At1g48100-like (LOC101495607), mRNA
RefSeq NCBI	XM_004489772.1	237157	237630	13	486	71.83	497	94	12	2e-61	253	PREDICTED: Cicer arietinum polygalacturonase At1g48100-like (LOC101495607), mRNA
RefSeq NCBI	XM_003613167.1	239942	240151	840	1049	86.67	210	28	0	2e-61	253	Medicago truncatula Polygalacturonase (MTR_5g034090) mRNA, complete cds
RefSeq NCBI	XM_003613167.1	239942	240151	840	1049	86.67	210	28	0	2e-61	253	Medicago truncatula Polygalacturonase (MTR_5g034090) mRNA, complete cds
RefSeq NCBI	XM_010102088.1	26576	26952	529	153	74.80	377	95	0	8e-61	251	Morus notabilis F-box protein partial mRNA
RefSeq NCBI	XM_010102088.1	26576	26952	529	153	74.80	377	95	0	8e-61	251	Morus notabilis F-box protein partial mRNA
RefSeq NCBI	XM_010252869.1	175339	175659	2105	1785	77.64	322	70	2	3e-60	250	PREDICTED: Nelumbo nucifera protein trichome birefringence-like 2 (LOC104593151), mRNA
RefSeq NCBI	XM_010252869.1	175339	175659	2105	1785	77.64	322	70	2	3e-60	250	PREDICTED: Nelumbo nucifera protein trichome birefringence-like 2 (LOC104593151), mRNA
RefSeq NCBI	XM_004489729.1	50098	50289	1816	1625	88.54	192	22	0	1e-59	248	PREDICTED: Cicer arietinum glutamate--glyoxylate aminotransferase 2-like (LOC101508288), transcript variant X1, mRNA
RefSeq NCBI	XM_004489729.1	50098	50289	1816	1625	88.54	192	22	0	1e-59	248	PREDICTED: Cicer arietinum glutamate--glyoxylate aminotransferase 2-like (LOC101508288), transcript variant X1, mRNA
RefSeq NCBI	XM_003519601.2	50130	50289	1654	1495	94.38	160	9	0	1e-59	248	PREDICTED: Glycine max glutamate--glyoxylate aminotransferase 2-like (LOC100787173), transcript variant 2, mRNA
RefSeq NCBI	XM_003519601.2	50130	50289	1654	1495	94.38	160	9	0	1e-59	248	PREDICTED: Glycine max glutamate--glyoxylate aminotransferase 2-like (LOC100787173), transcript variant 2, mRNA
RefSeq NCBI	XM_003517528.2	66369	66548	425	604	90.56	180	17	0	1e-59	248	PREDICTED: Glycine max AP-1 complex subunit mu-2-like (LOC100808175), mRNA
RefSeq NCBI	XM_007157249.1	66369	66548	441	620	90.56	180	17	0	1e-59	248	Phaseolus vulgaris hypothetical protein (PHAVU_002G059300g) mRNA, complete cds
RefSeq NCBI	XM_003517528.2	66369	66548	425	604	90.56	180	17	0	1e-59	248	PREDICTED: Glycine max AP-1 complex subunit mu-2-like (LOC100808175), mRNA
RefSeq NCBI	XM_007157249.1	66369	66548	441	620	90.56	180	17	0	1e-59	248	Phaseolus vulgaris hypothetical protein (PHAVU_002G059300g) mRNA, complete cds
RefSeq NCBI	XM_007157306.1	177281	177467	1335	1149	89.30	187	20	0	1e-59	248	Phaseolus vulgaris hypothetical protein (PHAVU_002G064300g) mRNA, complete cds
RefSeq NCBI	XM_007157306.1	177281	177467	1335	1149	89.30	187	20	0	1e-59	248	Phaseolus vulgaris hypothetical protein (PHAVU_002G064300g) mRNA, complete cds
RefSeq NCBI	XM_003613092.1	50124	50289	1323	1158	92.77	166	12	0	3e-59	246	Medicago truncatula Alanine aminotransferase (MTR_5g033230) mRNA, complete cds
RefSeq NCBI	XM_003613092.1	50124	50289	1323	1158	92.77	166	12	0	3e-59	246	Medicago truncatula Alanine aminotransferase (MTR_5g033230) mRNA, complete cds
RefSeq NCBI	XM_003613092.1	51475	51653	806	628	90.50	179	17	0	3e-59	246	Medicago truncatula Alanine aminotransferase (MTR_5g033230) mRNA, complete cds
RefSeq NCBI	XM_003613091.1	51475	51653	806	628	90.50	179	17	0	3e-59	246	Medicago truncatula Alanine aminotransferase (MTR_5g033230) mRNA, complete cds
RefSeq NCBI	XM_003613092.1	51475	51653	806	628	90.50	179	17	0	3e-59	246	Medicago truncatula Alanine aminotransferase (MTR_5g033230) mRNA, complete cds
RefSeq NCBI	XM_003613091.1	51475	51653	806	628	90.50	179	17	0	3e-59	246	Medicago truncatula Alanine aminotransferase (MTR_5g033230) mRNA, complete cds
RefSeq NCBI	XM_007044649.1	175319	175659	2431	2091	75.94	345	75	2	3e-59	246	Theobroma cacao Uncharacterized protein (TCM_010432) mRNA, complete cds
RefSeq NCBI	XM_007044649.1	175319	175659	2431	2091	75.94	345	75	2	3e-59	246	Theobroma cacao Uncharacterized protein (TCM_010432) mRNA, complete cds
RefSeq NCBI	NM_001250026.2	251775	251959	2367	2549	90.27	185	16	2	3e-59	246	Glycine max phosphatidylinositol 3-kinase (LOC547983), mRNA
RefSeq NCBI	XM_006580919.1	251775	251964	2409	2596	89.47	190	18	2	3e-59	246	PREDICTED: Glycine max phosphatidylinositol 3-kinase, nodule isoform-like (LOC100778348), transcript variant X3, mRNA
RefSeq NCBI	XM_006580917.1	251775	251964	2427	2614	89.47	190	18	2	3e-59	246	PREDICTED: Glycine max phosphatidylinositol 3-kinase, nodule isoform-like (LOC100778348), transcript variant X1, mRNA
RefSeq NCBI	NM_001250026.2	251775	251959	2367	2549	90.27	185	16	2	3e-59	246	Glycine max phosphatidylinositol 3-kinase (LOC547983), mRNA
RefSeq NCBI	XM_006580919.1	251775	251964	2409	2596	89.47	190	18	2	3e-59	246	PREDICTED: Glycine max phosphatidylinositol 3-kinase, nodule isoform-like (LOC100778348), transcript variant X3, mRNA
RefSeq NCBI	XM_006580917.1	251775	251964	2427	2614	89.47	190	18	2	3e-59	246	PREDICTED: Glycine max phosphatidylinositol 3-kinase, nodule isoform-like (LOC100778348), transcript variant X1, mRNA
RefSeq NCBI	XM_007225119.1	12233	12447	1344	1130	85.12	215	32	0	1e-58	244	Prunus persica hypothetical protein (PRUPE_ppa002192mg) mRNA, complete cds
RefSeq NCBI	XM_007225119.1	12233	12447	1344	1130	85.12	215	32	0	1e-58	244	Prunus persica hypothetical protein (PRUPE_ppa002192mg) mRNA, complete cds
RefSeq NCBI	XM_003519644.2	66369	66548	430	609	90.00	180	18	0	1e-58	244	PREDICTED: Glycine max AP-1 complex subunit mu-2-like (LOC100809800), mRNA
RefSeq NCBI	XM_008223659.1	66369	66548	616	795	90.00	180	18	0	1e-58	244	PREDICTED: Prunus mume AP-1 complex subunit mu-2 (LOC103321822), mRNA
RefSeq NCBI	XM_007225583.1	66369	66548	587	766	90.00	180	18	0	1e-58	244	Prunus persica hypothetical protein (PRUPE_ppa006083mg) mRNA, complete cds
RefSeq NCBI	XM_003519644.2	66369	66548	430	609	90.00	180	18	0	1e-58	244	PREDICTED: Glycine max AP-1 complex subunit mu-2-like (LOC100809800), mRNA
RefSeq NCBI	XM_008223659.1	66369	66548	616	795	90.00	180	18	0	1e-58	244	PREDICTED: Prunus mume AP-1 complex subunit mu-2 (LOC103321822), mRNA
RefSeq NCBI	XM_007225583.1	66369	66548	587	766	90.00	180	18	0	1e-58	244	Prunus persica hypothetical protein (PRUPE_ppa006083mg) mRNA, complete cds
RefSeq NCBI	XM_007157246.1	104206	104506	833	557	77.74	301	43	4	1e-58	244	Phaseolus vulgaris hypothetical protein (PHAVU_002G059000g) mRNA, complete cds
RefSeq NCBI	XM_007157246.1	104206	104506	833	557	77.74	301	43	4	1e-58	244	Phaseolus vulgaris hypothetical protein (PHAVU_002G059000g) mRNA, complete cds
RefSeq NCBI	NM_001255386.1	249608	249782	1661	1835	90.86	175	16	0	1e-58	244	Glycine max phosphatidylinositol 3-kinase, nodule isoform-like (LOC100778348), mRNA
RefSeq NCBI	XM_006580919.1	249608	249782	1653	1827	90.86	175	16	0	1e-58	244	PREDICTED: Glycine max phosphatidylinositol 3-kinase, nodule isoform-like (LOC100778348), transcript variant X3, mRNA
RefSeq NCBI	XM_006580918.1	249608	249782	1671	1845	90.86	175	16	0	1e-58	244	PREDICTED: Glycine max phosphatidylinositol 3-kinase, nodule isoform-like (LOC100778348), transcript variant X2, mRNA
RefSeq NCBI	XM_006580917.1	249608	249782	1671	1845	90.86	175	16	0	1e-58	244	PREDICTED: Glycine max phosphatidylinositol 3-kinase, nodule isoform-like (LOC100778348), transcript variant X1, mRNA
RefSeq NCBI	NM_001255386.1	249608	249782	1661	1835	90.86	175	16	0	1e-58	244	Glycine max phosphatidylinositol 3-kinase, nodule isoform-like (LOC100778348), mRNA
RefSeq NCBI	XM_006580919.1	249608	249782	1653	1827	90.86	175	16	0	1e-58	244	PREDICTED: Glycine max phosphatidylinositol 3-kinase, nodule isoform-like (LOC100778348), transcript variant X3, mRNA
RefSeq NCBI	XM_006580918.1	249608	249782	1671	1845	90.86	175	16	0	1e-58	244	PREDICTED: Glycine max phosphatidylinositol 3-kinase, nodule isoform-like (LOC100778348), transcript variant X2, mRNA
RefSeq NCBI	XM_006580917.1	249608	249782	1671	1845	90.86	175	16	0	1e-58	244	PREDICTED: Glycine max phosphatidylinositol 3-kinase, nodule isoform-like (LOC100778348), transcript variant X1, mRNA
RefSeq NCBI	XM_002527858.1	132717	132885	617	449	91.72	169	14	0	4e-58	242	Ricinus communis conserved hypothetical protein, mRNA
RefSeq NCBI	XM_008247255.1	132717	132885	1363	1195	91.72	169	14	0	4e-58	242	PREDICTED: Prunus mume uncharacterized LOC103343601 (LOC103343601), mRNA
RefSeq NCBI	XM_007222778.1	132717	132885	851	683	91.72	169	14	0	4e-58	242	Prunus persica hypothetical protein (PRUPE_ppa005153mg) mRNA, complete cds
RefSeq NCBI	XM_002527858.1	132717	132885	617	449	91.72	169	14	0	4e-58	242	Ricinus communis conserved hypothetical protein, mRNA
RefSeq NCBI	XM_008247255.1	132717	132885	1363	1195	91.72	169	14	0	4e-58	242	PREDICTED: Prunus mume uncharacterized LOC103343601 (LOC103343601), mRNA
RefSeq NCBI	XM_007222778.1	132717	132885	851	683	91.72	169	14	0	4e-58	242	Prunus persica hypothetical protein (PRUPE_ppa005153mg) mRNA, complete cds
RefSeq NCBI	XM_003613128.1	133342	133555	726	513	85.05	214	32	0	4e-58	242	Medicago truncatula Carboxyl-terminal proteinase-like protein (MTR_5g033650) mRNA, complete cds
RefSeq NCBI	XM_003613128.1	133342	133555	726	513	85.05	214	32	0	4e-58	242	Medicago truncatula Carboxyl-terminal proteinase-like protein (MTR_5g033650) mRNA, complete cds
RefSeq NCBI	NM_001289197.1	200929	201097	504	336	91.72	169	14	0	4e-58	242	Glycine max ATP-citrate synthase alpha chain protein 1-like (LOC100818180), mRNA
RefSeq NCBI	NM_001255965.2	200929	201097	516	348	91.72	169	14	0	4e-58	242	Glycine max ATP-citrate synthase alpha chain protein 1-like (LOC100812287), mRNA
RefSeq NCBI	NM_001289197.1	200929	201097	504	336	91.72	169	14	0	4e-58	242	Glycine max ATP-citrate synthase alpha chain protein 1-like (LOC100818180), mRNA
RefSeq NCBI	NM_001255965.2	200929	201097	516	348	91.72	169	14	0	4e-58	242	Glycine max ATP-citrate synthase alpha chain protein 1-like (LOC100812287), mRNA
RefSeq NCBI	XM_003606995.1	224943	225149	657	863	85.99	207	29	0	4e-58	242	Medicago truncatula Signal recognition particle receptor subunit beta (MTR_4g071550) mRNA, complete cds
RefSeq NCBI	XM_003606995.1	224943	225149	657	863	85.99	207	29	0	4e-58	242	Medicago truncatula Signal recognition particle receptor subunit beta (MTR_4g071550) mRNA, complete cds
RefSeq NCBI	XM_003531951.2	239506	239712	736	942	85.99	207	29	0	4e-58	242	PREDICTED: Glycine max polygalacturonase precursor (PG6), transcript variant 1, mRNA
RefSeq NCBI	XM_003531951.2	239506	239712	736	942	85.99	207	29	0	4e-58	242	PREDICTED: Glycine max polygalacturonase precursor (PG6), transcript variant 1, mRNA
RefSeq NCBI	XM_004489772.1	239943	240151	885	1093	85.65	209	30	0	4e-58	242	PREDICTED: Cicer arietinum polygalacturonase At1g48100-like (LOC101495607), mRNA
RefSeq NCBI	XM_004489772.1	239943	240151	885	1093	85.65	209	30	0	4e-58	242	PREDICTED: Cicer arietinum polygalacturonase At1g48100-like (LOC101495607), mRNA
RefSeq NCBI	NM_001250652.1	51475	51650	1152	977	90.34	176	17	0	1e-57	241	Glycine max alanine aminotransferase 3 (ALAAT3), mRNA
RefSeq NCBI	NM_001250638.1	51475	51650	1253	1078	90.34	176	17	0	1e-57	241	Glycine max alanine aminotransferase 2 (ALAAT2), mRNA
RefSeq NCBI	NM_001250652.1	51475	51650	1152	977	90.34	176	17	0	1e-57	241	Glycine max alanine aminotransferase 3 (ALAAT3), mRNA
RefSeq NCBI	NM_001250638.1	51475	51650	1253	1078	90.34	176	17	0	1e-57	241	Glycine max alanine aminotransferase 2 (ALAAT2), mRNA
RefSeq NCBI	XM_003517554.2	133342	133555	954	744	85.05	214	29	1	1e-57	241	PREDICTED: Glycine max uncharacterized LOC100776639 (LOC100776639), mRNA
RefSeq NCBI	XM_003517554.2	133342	133555	954	744	85.05	214	29	1	1e-57	241	PREDICTED: Glycine max uncharacterized LOC100776639 (LOC100776639), mRNA
RefSeq NCBI	XM_004489746.1	177275	177467	1171	979	87.56	193	24	0	1e-57	241	PREDICTED: Cicer arietinum uncharacterized LOC101513224 (LOC101513224), mRNA
RefSeq NCBI	XM_004489746.1	177275	177467	1171	979	87.56	193	24	0	1e-57	241	PREDICTED: Cicer arietinum uncharacterized LOC101513224 (LOC101513224), mRNA
RefSeq NCBI	XM_003551978.2	239506	239713	676	883	85.58	208	30	0	1e-57	241	PREDICTED: Glycine max polygalacturonase At1g48100-like (LOC100783813), transcript variant X1, mRNA
RefSeq NCBI	XM_003551978.2	239506	239713	676	883	85.58	208	30	0	1e-57	241	PREDICTED: Glycine max polygalacturonase At1g48100-like (LOC100783813), transcript variant X1, mRNA
RefSeq NCBI	XM_008223693.1	12233	12447	829	615	84.65	215	33	0	5e-57	239	PREDICTED: Prunus mume ABC transporter B family member 26, chloroplastic (LOC103321849), transcript variant X2, mRNA
RefSeq NCBI	XM_008223692.1	12233	12447	1467	1253	84.65	215	33	0	5e-57	239	PREDICTED: Prunus mume ABC transporter B family member 26, chloroplastic (LOC103321849), transcript variant X1, mRNA
RefSeq NCBI	XM_008223693.1	12233	12447	829	615	84.65	215	33	0	5e-57	239	PREDICTED: Prunus mume ABC transporter B family member 26, chloroplastic (LOC103321849), transcript variant X2, mRNA
RefSeq NCBI	XM_008223692.1	12233	12447	1467	1253	84.65	215	33	0	5e-57	239	PREDICTED: Prunus mume ABC transporter B family member 26, chloroplastic (LOC103321849), transcript variant X1, mRNA
RefSeq NCBI	XM_003613091.1	50130	50289	1317	1158	93.12	160	11	0	5e-57	239	Medicago truncatula Alanine aminotransferase (MTR_5g033230) mRNA, complete cds
RefSeq NCBI	XM_007158350.1	50130	50289	1816	1657	93.12	160	11	0	5e-57	239	Phaseolus vulgaris hypothetical protein (PHAVU_002G150800g) mRNA, complete cds
RefSeq NCBI	XM_003613091.1	50130	50289	1317	1158	93.12	160	11	0	5e-57	239	Medicago truncatula Alanine aminotransferase (MTR_5g033230) mRNA, complete cds
RefSeq NCBI	XM_007158350.1	50130	50289	1816	1657	93.12	160	11	0	5e-57	239	Phaseolus vulgaris hypothetical protein (PHAVU_002G150800g) mRNA, complete cds
RefSeq NCBI	XM_008341867.1	66369	66548	567	746	89.44	180	19	0	5e-57	239	PREDICTED: Malus x domestica AP-1 complex subunit mu-2-like (LOC103403053), mRNA
RefSeq NCBI	XM_008341867.1	66369	66548	567	746	89.44	180	19	0	5e-57	239	PREDICTED: Malus x domestica AP-1 complex subunit mu-2-like (LOC103403053), mRNA
RefSeq NCBI	XM_008391467.1	175339	175659	1979	1659	76.78	323	71	2	5e-57	239	PREDICTED: Malus x domestica protein trichome birefringence-like 2 (LOC103452000), mRNA
RefSeq NCBI	XM_008391467.1	175339	175659	1979	1659	76.78	323	71	2	5e-57	239	PREDICTED: Malus x domestica protein trichome birefringence-like 2 (LOC103452000), mRNA
RefSeq NCBI	XM_004489772.1	239505	239711	614	820	85.51	207	30	0	5e-57	239	PREDICTED: Cicer arietinum polygalacturonase At1g48100-like (LOC101495607), mRNA
RefSeq NCBI	XM_004489772.1	239505	239711	614	820	85.51	207	30	0	5e-57	239	PREDICTED: Cicer arietinum polygalacturonase At1g48100-like (LOC101495607), mRNA
RefSeq NCBI	XM_006602322.1	239507	239713	544	750	85.51	207	30	0	5e-57	239	PREDICTED: Glycine max polygalacturonase At1g48100-like (LOC100783813), transcript variant X2, mRNA
RefSeq NCBI	XM_006602322.1	239507	239713	544	750	85.51	207	30	0	5e-57	239	PREDICTED: Glycine max polygalacturonase At1g48100-like (LOC100783813), transcript variant X2, mRNA
RefSeq NCBI	XM_008391442.1	249078	249274	1581	1777	86.80	197	26	0	5e-57	239	PREDICTED: Malus x domestica phosphatidylinositol 3-kinase, root isoform (LOC103451982), mRNA
RefSeq NCBI	XM_008391442.1	249078	249274	1581	1777	86.80	197	26	0	5e-57	239	PREDICTED: Malus x domestica phosphatidylinositol 3-kinase, root isoform (LOC103451982), mRNA
RefSeq NCBI	XR_413744.1	249608	249782	1630	1804	90.29	175	17	0	5e-57	239	PREDICTED: Glycine max phosphatidylinositol 3-kinase (LOC547983), transcript variant X2, misc_RNA
RefSeq NCBI	XM_006577813.1	249608	249782	1630	1804	90.29	175	17	0	5e-57	239	PREDICTED: Glycine max phosphatidylinositol 3-kinase (LOC547983), transcript variant X1, mRNA
RefSeq NCBI	NM_001250026.2	249608	249782	1611	1785	90.29	175	17	0	5e-57	239	Glycine max phosphatidylinositol 3-kinase (LOC547983), mRNA
RefSeq NCBI	XR_413744.1	249608	249782	1630	1804	90.29	175	17	0	5e-57	239	PREDICTED: Glycine max phosphatidylinositol 3-kinase (LOC547983), transcript variant X2, misc_RNA
RefSeq NCBI	XM_006577813.1	249608	249782	1630	1804	90.29	175	17	0	5e-57	239	PREDICTED: Glycine max phosphatidylinositol 3-kinase (LOC547983), transcript variant X1, mRNA
RefSeq NCBI	NM_001250026.2	249608	249782	1611	1785	90.29	175	17	0	5e-57	239	Glycine max phosphatidylinositol 3-kinase (LOC547983), mRNA
RefSeq NCBI	NM_001255386.1	251775	251960	2417	2600	89.25	186	18	2	5e-57	239	Glycine max phosphatidylinositol 3-kinase, nodule isoform-like (LOC100778348), mRNA
RefSeq NCBI	NM_001255386.1	251775	251960	2417	2600	89.25	186	18	2	5e-57	239	Glycine max phosphatidylinositol 3-kinase, nodule isoform-like (LOC100778348), mRNA
RefSeq NCBI	XM_003517479.2	25335	25518	907	724	88.59	184	21	0	2e-56	237	PREDICTED: Glycine max F-box protein At1g70590-like (LOC100781817), mRNA
RefSeq NCBI	XM_003517479.2	25335	25518	907	724	88.59	184	21	0	2e-56	237	PREDICTED: Glycine max F-box protein At1g70590-like (LOC100781817), mRNA
RefSeq NCBI	XM_003519601.2	51475	51650	1143	968	89.77	176	18	0	2e-56	237	PREDICTED: Glycine max glutamate--glyoxylate aminotransferase 2-like (LOC100787173), transcript variant 2, mRNA
RefSeq NCBI	XM_003519601.2	51475	51650	1143	968	89.77	176	18	0	2e-56	237	PREDICTED: Glycine max glutamate--glyoxylate aminotransferase 2-like (LOC100787173), transcript variant 2, mRNA
RefSeq NCBI	XM_003613120.1	87716	88022	1001	692	77.10	310	68	1	2e-56	237	Medicago truncatula Alliin lyase (MTR_5g033520) mRNA, complete cds
RefSeq NCBI	XM_003613120.1	87716	88022	1001	692	77.10	310	68	1	2e-56	237	Medicago truncatula Alliin lyase (MTR_5g033520) mRNA, complete cds
RefSeq NCBI	XM_004489736.1	132717	132885	1119	951	91.76	170	12	2	2e-56	237	PREDICTED: Cicer arietinum uncharacterized LOC101510432 (LOC101510432), mRNA
RefSeq NCBI	XM_007157294.1	132717	132885	1076	908	91.12	169	15	0	2e-56	237	Phaseolus vulgaris hypothetical protein (PHAVU_002G063400g) mRNA, complete cds
RefSeq NCBI	XM_003613128.1	132717	132885	893	725	91.76	170	12	2	2e-56	237	Medicago truncatula Carboxyl-terminal proteinase-like protein (MTR_5g033650) mRNA, complete cds
RefSeq NCBI	XM_004489736.1	132717	132885	1119	951	91.76	170	12	2	2e-56	237	PREDICTED: Cicer arietinum uncharacterized LOC101510432 (LOC101510432), mRNA
RefSeq NCBI	XM_007157294.1	132717	132885	1076	908	91.12	169	15	0	2e-56	237	Phaseolus vulgaris hypothetical protein (PHAVU_002G063400g) mRNA, complete cds
RefSeq NCBI	XM_003613128.1	132717	132885	893	725	91.76	170	12	2	2e-56	237	Medicago truncatula Carboxyl-terminal proteinase-like protein (MTR_5g033650) mRNA, complete cds
RefSeq NCBI	XM_007157294.1	133342	133555	909	696	84.58	214	33	0	2e-56	237	Phaseolus vulgaris hypothetical protein (PHAVU_002G063400g) mRNA, complete cds
RefSeq NCBI	XM_007157294.1	133342	133555	909	696	84.58	214	33	0	2e-56	237	Phaseolus vulgaris hypothetical protein (PHAVU_002G063400g) mRNA, complete cds
RefSeq NCBI	XM_007157309.1	200929	201097	807	639	91.12	169	15	0	2e-56	237	Phaseolus vulgaris hypothetical protein (PHAVU_002G064600g) mRNA, complete cds
RefSeq NCBI	XM_007157309.1	200929	201097	807	639	91.12	169	15	0	2e-56	237	Phaseolus vulgaris hypothetical protein (PHAVU_002G064600g) mRNA, complete cds
RefSeq NCBI	XM_006580918.1	251775	251959	2427	2609	89.19	185	18	2	2e-56	237	PREDICTED: Glycine max phosphatidylinositol 3-kinase, nodule isoform-like (LOC100778348), transcript variant X2, mRNA
RefSeq NCBI	XM_006580918.1	251775	251959	2427	2609	89.19	185	18	2	2e-56	237	PREDICTED: Glycine max phosphatidylinositol 3-kinase, nodule isoform-like (LOC100778348), transcript variant X2, mRNA
RefSeq NCBI	XM_004489730.1	50130	50289	1784	1625	92.50	160	12	0	6e-56	235	PREDICTED: Cicer arietinum glutamate--glyoxylate aminotransferase 2-like (LOC101508288), transcript variant X2, mRNA
RefSeq NCBI	XM_004489730.1	50130	50289	1784	1625	92.50	160	12	0	6e-56	235	PREDICTED: Cicer arietinum glutamate--glyoxylate aminotransferase 2-like (LOC101508288), transcript variant X2, mRNA
RefSeq NCBI	XM_007153690.1	228637	228936	619	320	77.33	300	68	0	6e-56	235	Phaseolus vulgaris hypothetical protein (PHAVU_003G062200g) mRNA, complete cds
RefSeq NCBI	XM_007153690.1	228637	228936	619	320	77.33	300	68	0	6e-56	235	Phaseolus vulgaris hypothetical protein (PHAVU_003G062200g) mRNA, complete cds
RefSeq NCBI	XM_003613170.1	249608	249782	1532	1706	89.71	175	18	0	6e-56	235	Medicago truncatula Phosphatidylinositol 3-kinase (MTR_5g034120) mRNA, complete cds
RefSeq NCBI	XM_003613170.1	249608	249782	1532	1706	89.71	175	18	0	6e-56	235	Medicago truncatula Phosphatidylinositol 3-kinase (MTR_5g034120) mRNA, complete cds
RefSeq NCBI	XM_003517667.2	61311	61585	1182	1456	78.65	281	48	3	2e-55	233	PREDICTED: Glycine max ribose-phosphate pyrophosphokinase 3, mitochondrial-like (LOC100799836), mRNA
RefSeq NCBI	XM_003517667.2	61311	61585	1182	1456	78.65	281	48	3	2e-55	233	PREDICTED: Glycine max ribose-phosphate pyrophosphokinase 3, mitochondrial-like (LOC100799836), mRNA
RefSeq NCBI	XM_009360909.1	132717	132885	1001	833	90.53	169	16	0	2e-55	233	PREDICTED: Pyrus x bretschneideri uncharacterized LOC103949795 (LOC103949795), mRNA
RefSeq NCBI	XM_008370033.1	132717	132885	1091	923	90.53	169	16	0	2e-55	233	PREDICTED: Malus x domestica uncharacterized LOC103431861 (LOC103431861), mRNA
RefSeq NCBI	XM_009360909.1	132717	132885	1001	833	90.53	169	16	0	2e-55	233	PREDICTED: Pyrus x bretschneideri uncharacterized LOC103949795 (LOC103949795), mRNA
RefSeq NCBI	XM_008370033.1	132717	132885	1091	923	90.53	169	16	0	2e-55	233	PREDICTED: Malus x domestica uncharacterized LOC103431861 (LOC103431861), mRNA
RefSeq NCBI	XM_003613151.1	200929	201097	631	463	90.53	169	16	0	2e-55	233	Medicago truncatula ATP-citrate synthase (MTR_5g033920) mRNA, complete cds
RefSeq NCBI	XM_003613151.1	200929	201097	631	463	90.53	169	16	0	2e-55	233	Medicago truncatula ATP-citrate synthase (MTR_5g033920) mRNA, complete cds
RefSeq NCBI	XM_006602322.1	239950	240136	829	1015	87.70	187	23	0	2e-55	233	PREDICTED: Glycine max polygalacturonase At1g48100-like (LOC100783813), transcript variant X2, mRNA
RefSeq NCBI	XM_003551978.2	239950	240136	962	1148	87.70	187	23	0	2e-55	233	PREDICTED: Glycine max polygalacturonase At1g48100-like (LOC100783813), transcript variant X1, mRNA
RefSeq NCBI	XM_006602322.1	239950	240136	829	1015	87.70	187	23	0	2e-55	233	PREDICTED: Glycine max polygalacturonase At1g48100-like (LOC100783813), transcript variant X2, mRNA
RefSeq NCBI	XM_003551978.2	239950	240136	962	1148	87.70	187	23	0	2e-55	233	PREDICTED: Glycine max polygalacturonase At1g48100-like (LOC100783813), transcript variant X1, mRNA
RefSeq NCBI	XM_008341830.1	249078	249274	1637	1833	86.29	197	27	0	2e-55	233	PREDICTED: Malus x domestica phosphatidylinositol 3-kinase, root isoform-like (LOC103403025), mRNA
RefSeq NCBI	XM_007044615.1	249078	249274	1518	1714	86.29	197	27	0	2e-55	233	Theobroma cacao Vacuolar protein sorting 34 isoform 2 (TCM_010393) mRNA, complete cds
RefSeq NCBI	XM_007044614.1	249078	249274	1721	1917	86.29	197	27	0	2e-55	233	Theobroma cacao Vacuolar protein sorting 34 isoform 1 (TCM_010393) mRNA, complete cds
RefSeq NCBI	XM_008341830.1	249078	249274	1637	1833	86.29	197	27	0	2e-55	233	PREDICTED: Malus x domestica phosphatidylinositol 3-kinase, root isoform-like (LOC103403025), mRNA
RefSeq NCBI	XM_007044615.1	249078	249274	1518	1714	86.29	197	27	0	2e-55	233	Theobroma cacao Vacuolar protein sorting 34 isoform 2 (TCM_010393) mRNA, complete cds
RefSeq NCBI	XM_007044614.1	249078	249274	1721	1917	86.29	197	27	0	2e-55	233	Theobroma cacao Vacuolar protein sorting 34 isoform 1 (TCM_010393) mRNA, complete cds
RefSeq NCBI	XM_007157375.1	251775	251945	2366	2535	90.64	171	15	1	2e-55	233	Phaseolus vulgaris hypothetical protein (PHAVU_002G070100g) mRNA, complete cds
RefSeq NCBI	XM_007157375.1	251775	251945	2366	2535	90.64	171	15	1	2e-55	233	Phaseolus vulgaris hypothetical protein (PHAVU_002G070100g) mRNA, complete cds
RefSeq NCBI	XM_004489729.1	49533	49734	2484	2286	85.64	202	26	1	8e-55	232	PREDICTED: Cicer arietinum glutamate--glyoxylate aminotransferase 2-like (LOC101508288), transcript variant X1, mRNA
RefSeq NCBI	XM_004489729.1	49533	49734	2484	2286	85.64	202	26	1	8e-55	232	PREDICTED: Cicer arietinum glutamate--glyoxylate aminotransferase 2-like (LOC101508288), transcript variant X1, mRNA
RefSeq NCBI	XM_004489729.1	51475	51650	1273	1098	89.20	176	19	0	8e-55	232	PREDICTED: Cicer arietinum glutamate--glyoxylate aminotransferase 2-like (LOC101508288), transcript variant X1, mRNA
RefSeq NCBI	XM_004489730.1	51475	51650	1273	1098	89.20	176	19	0	8e-55	232	PREDICTED: Cicer arietinum glutamate--glyoxylate aminotransferase 2-like (LOC101508288), transcript variant X2, mRNA
RefSeq NCBI	XM_004489729.1	51475	51650	1273	1098	89.20	176	19	0	8e-55	232	PREDICTED: Cicer arietinum glutamate--glyoxylate aminotransferase 2-like (LOC101508288), transcript variant X1, mRNA
RefSeq NCBI	XM_004489730.1	51475	51650	1273	1098	89.20	176	19	0	8e-55	232	PREDICTED: Cicer arietinum glutamate--glyoxylate aminotransferase 2-like (LOC101508288), transcript variant X2, mRNA
RefSeq NCBI	XM_008391476.1	166650	166860	1459	1669	84.36	211	33	0	8e-55	232	PREDICTED: Malus x domestica cysteine-rich receptor-like protein kinase 2 (LOC103452004), transcript variant X3, mRNA
RefSeq NCBI	XM_008391476.1	166650	166860	1459	1669	84.36	211	33	0	8e-55	232	PREDICTED: Malus x domestica cysteine-rich receptor-like protein kinase 2 (LOC103452004), transcript variant X3, mRNA
RefSeq NCBI	XM_004297427.1	244531	244743	470	682	84.04	213	34	0	8e-55	232	PREDICTED: Fragaria vesca subsp. vesca phosphatidylinositol 3-kinase, root isoform-like (LOC101306129), mRNA
RefSeq NCBI	XM_004297427.1	244531	244743	470	682	84.04	213	34	0	8e-55	232	PREDICTED: Fragaria vesca subsp. vesca phosphatidylinositol 3-kinase, root isoform-like (LOC101306129), mRNA
RefSeq NCBI	XM_002274427.3	66369	66548	648	827	88.33	180	21	0	3e-54	230	PREDICTED: Vitis vinifera AP-1 complex subunit mu-2 (LOC100251026), mRNA
RefSeq NCBI	XM_002274427.3	66369	66548	648	827	88.33	180	21	0	3e-54	230	PREDICTED: Vitis vinifera AP-1 complex subunit mu-2 (LOC100251026), mRNA
RefSeq NCBI	XM_003517528.2	68231	68375	1008	1152	95.17	145	7	0	3e-54	230	PREDICTED: Glycine max AP-1 complex subunit mu-2-like (LOC100808175), mRNA
RefSeq NCBI	XM_003517528.2	68231	68375	1008	1152	95.17	145	7	0	3e-54	230	PREDICTED: Glycine max AP-1 complex subunit mu-2-like (LOC100808175), mRNA
RefSeq NCBI	XM_003517554.2	131769	131925	1321	1165	92.36	157	12	0	3e-54	230	PREDICTED: Glycine max uncharacterized LOC100776639 (LOC100776639), mRNA
RefSeq NCBI	XM_003517554.2	131769	131925	1321	1165	92.36	157	12	0	3e-54	230	PREDICTED: Glycine max uncharacterized LOC100776639 (LOC100776639), mRNA
RefSeq NCBI	XM_006483859.1	132716	132885	1327	1158	90.00	170	17	0	3e-54	230	PREDICTED: Citrus sinensis uncharacterized LOC102606970 (LOC102606970), transcript variant X2, mRNA
RefSeq NCBI	XM_006483858.1	132716	132885	1323	1154	90.00	170	17	0	3e-54	230	PREDICTED: Citrus sinensis uncharacterized LOC102606970 (LOC102606970), transcript variant X1, mRNA
RefSeq NCBI	XM_006438241.1	132716	132885	1142	973	90.00	170	17	0	3e-54	230	Citrus clementina hypothetical protein (CICLE_v10031809mg) mRNA, complete cds
RefSeq NCBI	XM_006483859.1	132716	132885	1327	1158	90.00	170	17	0	3e-54	230	PREDICTED: Citrus sinensis uncharacterized LOC102606970 (LOC102606970), transcript variant X2, mRNA
RefSeq NCBI	XM_006483858.1	132716	132885	1323	1154	90.00	170	17	0	3e-54	230	PREDICTED: Citrus sinensis uncharacterized LOC102606970 (LOC102606970), transcript variant X1, mRNA
RefSeq NCBI	XM_006438241.1	132716	132885	1142	973	90.00	170	17	0	3e-54	230	Citrus clementina hypothetical protein (CICLE_v10031809mg) mRNA, complete cds
RefSeq NCBI	XM_004489765.1	224943	225149	836	1042	84.54	207	32	0	3e-54	230	PREDICTED: Cicer arietinum signal recognition particle receptor subunit beta-like (LOC101493468), mRNA
RefSeq NCBI	XM_004489765.1	224943	225149	836	1042	84.54	207	32	0	3e-54	230	PREDICTED: Cicer arietinum signal recognition particle receptor subunit beta-like (LOC101493468), mRNA
RefSeq NCBI	NM_001255386.1	246407	246558	963	1114	93.42	152	10	0	3e-54	230	Glycine max phosphatidylinositol 3-kinase, nodule isoform-like (LOC100778348), mRNA
RefSeq NCBI	XM_006580919.1	246407	246558	955	1106	93.42	152	10	0	3e-54	230	PREDICTED: Glycine max phosphatidylinositol 3-kinase, nodule isoform-like (LOC100778348), transcript variant X3, mRNA
RefSeq NCBI	XM_006580918.1	246407	246558	973	1124	93.42	152	10	0	3e-54	230	PREDICTED: Glycine max phosphatidylinositol 3-kinase, nodule isoform-like (LOC100778348), transcript variant X2, mRNA
RefSeq NCBI	XM_006580917.1	246407	246558	973	1124	93.42	152	10	0	3e-54	230	PREDICTED: Glycine max phosphatidylinositol 3-kinase, nodule isoform-like (LOC100778348), transcript variant X1, mRNA
RefSeq NCBI	NM_001255386.1	246407	246558	963	1114	93.42	152	10	0	3e-54	230	Glycine max phosphatidylinositol 3-kinase, nodule isoform-like (LOC100778348), mRNA
RefSeq NCBI	XM_006580919.1	246407	246558	955	1106	93.42	152	10	0	3e-54	230	PREDICTED: Glycine max phosphatidylinositol 3-kinase, nodule isoform-like (LOC100778348), transcript variant X3, mRNA
RefSeq NCBI	XM_006580918.1	246407	246558	973	1124	93.42	152	10	0	3e-54	230	PREDICTED: Glycine max phosphatidylinositol 3-kinase, nodule isoform-like (LOC100778348), transcript variant X2, mRNA
RefSeq NCBI	XM_006580917.1	246407	246558	973	1124	93.42	152	10	0	3e-54	230	PREDICTED: Glycine max phosphatidylinositol 3-kinase, nodule isoform-like (LOC100778348), transcript variant X1, mRNA
RefSeq NCBI	XM_010102143.1	249078	249274	1355	1551	85.79	197	28	0	3e-54	230	Morus notabilis Phosphatidylinositol 3-kinase, root isoform partial mRNA
RefSeq NCBI	XM_010102143.1	249078	249274	1355	1551	85.79	197	28	0	3e-54	230	Morus notabilis Phosphatidylinositol 3-kinase, root isoform partial mRNA
RefSeq NCBI	XM_007158350.1	51475	51650	1305	1130	88.64	176	20	0	9e-54	228	Phaseolus vulgaris hypothetical protein (PHAVU_002G150800g) mRNA, complete cds
RefSeq NCBI	XM_007158350.1	51475	51650	1305	1130	88.64	176	20	0	9e-54	228	Phaseolus vulgaris hypothetical protein (PHAVU_002G150800g) mRNA, complete cds
RefSeq NCBI	XM_003519740.2	132717	132885	1116	948	89.94	169	17	0	9e-54	228	PREDICTED: Glycine max uncharacterized LOC100776135 (LOC100776135), mRNA
RefSeq NCBI	XM_004298941.1	132717	132885	852	684	89.94	169	17	0	9e-54	228	PREDICTED: Fragaria vesca subsp. vesca uncharacterized LOC101315236 (LOC101315236), mRNA
RefSeq NCBI	XM_002266448.3	132717	132885	1346	1178	89.94	169	17	0	9e-54	228	PREDICTED: Vitis vinifera uncharacterized LOC100246465 (LOC100246465), mRNA
RefSeq NCBI	XM_003519740.2	132717	132885	1116	948	89.94	169	17	0	9e-54	228	PREDICTED: Glycine max uncharacterized LOC100776135 (LOC100776135), mRNA
RefSeq NCBI	XM_004298941.1	132717	132885	852	684	89.94	169	17	0	9e-54	228	PREDICTED: Fragaria vesca subsp. vesca uncharacterized LOC101315236 (LOC101315236), mRNA
RefSeq NCBI	XM_002266448.3	132717	132885	1346	1178	89.94	169	17	0	9e-54	228	PREDICTED: Vitis vinifera uncharacterized LOC100246465 (LOC100246465), mRNA
RefSeq NCBI	XM_004489774.1	251777	251960	2458	2641	88.11	185	20	2	9e-54	228	PREDICTED: Cicer arietinum phosphatidylinositol 3-kinase, root isoform-like (LOC101495936), transcript variant X2, mRNA
RefSeq NCBI	XM_004489774.1	251777	251960	2458	2641	88.11	185	20	2	9e-54	228	PREDICTED: Cicer arietinum phosphatidylinositol 3-kinase, root isoform-like (LOC101495936), transcript variant X2, mRNA
RefSeq NCBI	XM_008391483.1	66369	66548	594	773	87.78	180	22	0	3e-53	226	PREDICTED: Malus x domestica AP-1 complex subunit mu-2 (LOC103452012), mRNA
RefSeq NCBI	XM_008391483.1	66369	66548	594	773	87.78	180	22	0	3e-53	226	PREDICTED: Malus x domestica AP-1 complex subunit mu-2 (LOC103452012), mRNA
RefSeq NCBI	XM_004509514.1	177275	177467	1418	1226	86.01	193	27	0	3e-53	226	PREDICTED: Cicer arietinum uncharacterized LOC101508086 (LOC101508086), mRNA
RefSeq NCBI	XM_006602323.1	177275	177467	1327	1135	86.01	193	27	0	3e-53	226	PREDICTED: Glycine max protein YLS7-like (LOC100811395), mRNA
RefSeq NCBI	XM_004509514.1	177275	177467	1418	1226	86.01	193	27	0	3e-53	226	PREDICTED: Cicer arietinum uncharacterized LOC101508086 (LOC101508086), mRNA
RefSeq NCBI	XM_006602323.1	177275	177467	1327	1135	86.01	193	27	0	3e-53	226	PREDICTED: Glycine max protein YLS7-like (LOC100811395), mRNA
RefSeq NCBI	NM_001289197.1	201201	201370	342	173	89.41	170	18	0	3e-53	226	Glycine max ATP-citrate synthase alpha chain protein 1-like (LOC100818180), mRNA
RefSeq NCBI	NM_001255965.2	201201	201370	354	185	89.41	170	18	0	3e-53	226	Glycine max ATP-citrate synthase alpha chain protein 1-like (LOC100812287), mRNA
RefSeq NCBI	XM_007157309.1	201201	201370	645	476	89.41	170	18	0	3e-53	226	Phaseolus vulgaris hypothetical protein (PHAVU_002G064600g) mRNA, complete cds
RefSeq NCBI	NM_001289197.1	201201	201370	342	173	89.41	170	18	0	3e-53	226	Glycine max ATP-citrate synthase alpha chain protein 1-like (LOC100818180), mRNA
RefSeq NCBI	NM_001255965.2	201201	201370	354	185	89.41	170	18	0	3e-53	226	Glycine max ATP-citrate synthase alpha chain protein 1-like (LOC100812287), mRNA
RefSeq NCBI	XM_007157309.1	201201	201370	645	476	89.41	170	18	0	3e-53	226	Phaseolus vulgaris hypothetical protein (PHAVU_002G064600g) mRNA, complete cds
RefSeq NCBI	XM_003531949.2	224942	225165	718	938	82.59	224	36	1	3e-53	226	PREDICTED: Glycine max signal recognition particle receptor subunit beta-like (LOC100804789), mRNA
RefSeq NCBI	XM_003531949.2	224942	225165	718	938	82.59	224	36	1	3e-53	226	PREDICTED: Glycine max signal recognition particle receptor subunit beta-like (LOC100804789), mRNA
RefSeq NCBI	XM_010102141.1	240927	241119	1009	1201	86.01	193	27	0	3e-53	226	Morus notabilis Polygalacturonase partial mRNA
RefSeq NCBI	XM_010102141.1	240927	241119	1009	1201	86.01	193	27	0	3e-53	226	Morus notabilis Polygalacturonase partial mRNA
RefSeq NCBI	XR_413744.1	244297	244451	393	547	92.26	155	12	0	3e-53	226	PREDICTED: Glycine max phosphatidylinositol 3-kinase (LOC547983), transcript variant X2, misc_RNA
RefSeq NCBI	XM_006577813.1	244297	244451	393	547	92.26	155	12	0	3e-53	226	PREDICTED: Glycine max phosphatidylinositol 3-kinase (LOC547983), transcript variant X1, mRNA
RefSeq NCBI	NM_001250026.2	244297	244451	374	528	92.26	155	12	0	3e-53	226	Glycine max phosphatidylinositol 3-kinase (LOC547983), mRNA
RefSeq NCBI	NM_001255386.1	244297	244451	424	578	92.26	155	12	0	3e-53	226	Glycine max phosphatidylinositol 3-kinase, nodule isoform-like (LOC100778348), mRNA
RefSeq NCBI	XM_006580919.1	244297	244451	416	570	92.26	155	12	0	3e-53	226	PREDICTED: Glycine max phosphatidylinositol 3-kinase, nodule isoform-like (LOC100778348), transcript variant X3, mRNA
RefSeq NCBI	XM_006580918.1	244297	244451	434	588	92.26	155	12	0	3e-53	226	PREDICTED: Glycine max phosphatidylinositol 3-kinase, nodule isoform-like (LOC100778348), transcript variant X2, mRNA
RefSeq NCBI	XM_006580917.1	244297	244451	434	588	92.26	155	12	0	3e-53	226	PREDICTED: Glycine max phosphatidylinositol 3-kinase, nodule isoform-like (LOC100778348), transcript variant X1, mRNA
RefSeq NCBI	XR_413744.1	244297	244451	393	547	92.26	155	12	0	3e-53	226	PREDICTED: Glycine max phosphatidylinositol 3-kinase (LOC547983), transcript variant X2, misc_RNA
RefSeq NCBI	XM_006577813.1	244297	244451	393	547	92.26	155	12	0	3e-53	226	PREDICTED: Glycine max phosphatidylinositol 3-kinase (LOC547983), transcript variant X1, mRNA
RefSeq NCBI	NM_001250026.2	244297	244451	374	528	92.26	155	12	0	3e-53	226	Glycine max phosphatidylinositol 3-kinase (LOC547983), mRNA
RefSeq NCBI	NM_001255386.1	244297	244451	424	578	92.26	155	12	0	3e-53	226	Glycine max phosphatidylinositol 3-kinase, nodule isoform-like (LOC100778348), mRNA
RefSeq NCBI	XM_006580919.1	244297	244451	416	570	92.26	155	12	0	3e-53	226	PREDICTED: Glycine max phosphatidylinositol 3-kinase, nodule isoform-like (LOC100778348), transcript variant X3, mRNA
RefSeq NCBI	XM_006580918.1	244297	244451	434	588	92.26	155	12	0	3e-53	226	PREDICTED: Glycine max phosphatidylinositol 3-kinase, nodule isoform-like (LOC100778348), transcript variant X2, mRNA
RefSeq NCBI	XM_006580917.1	244297	244451	434	588	92.26	155	12	0	3e-53	226	PREDICTED: Glycine max phosphatidylinositol 3-kinase, nodule isoform-like (LOC100778348), transcript variant X1, mRNA
RefSeq NCBI	XM_007157375.1	249608	249782	1610	1784	88.57	175	20	0	3e-53	226	Phaseolus vulgaris hypothetical protein (PHAVU_002G070100g) mRNA, complete cds
RefSeq NCBI	XM_007157375.1	249608	249782	1610	1784	88.57	175	20	0	3e-53	226	Phaseolus vulgaris hypothetical protein (PHAVU_002G070100g) mRNA, complete cds
RefSeq NCBI	XM_004489775.1	251777	251959	2106	2288	88.04	184	20	2	3e-53	226	PREDICTED: Cicer arietinum phosphatidylinositol 3-kinase, root isoform-like (LOC101495936), transcript variant X3, mRNA
RefSeq NCBI	XM_004489773.1	251777	251959	2458	2640	88.04	184	20	2	3e-53	226	PREDICTED: Cicer arietinum phosphatidylinositol 3-kinase, root isoform-like (LOC101495936), transcript variant X1, mRNA
RefSeq NCBI	XM_004489775.1	251777	251959	2106	2288	88.04	184	20	2	3e-53	226	PREDICTED: Cicer arietinum phosphatidylinositol 3-kinase, root isoform-like (LOC101495936), transcript variant X3, mRNA
RefSeq NCBI	XM_004489773.1	251777	251959	2458	2640	88.04	184	20	2	3e-53	226	PREDICTED: Cicer arietinum phosphatidylinositol 3-kinase, root isoform-like (LOC101495936), transcript variant X1, mRNA
RefSeq NCBI	XM_006572959.1	5152	5350	218	416	84.92	199	30	0	1e-52	224	PREDICTED: Glycine max ethylene-responsive transcription factor ESR1-like (LOC102669715), mRNA
RefSeq NCBI	XM_006572959.1	5152	5350	218	416	84.92	199	30	0	1e-52	224	PREDICTED: Glycine max ethylene-responsive transcription factor ESR1-like (LOC102669715), mRNA
RefSeq NCBI	XM_003519747.2	25335	25518	923	740	86.96	184	24	0	1e-52	224	PREDICTED: Glycine max F-box protein At1g70590-like (LOC100780397), mRNA
RefSeq NCBI	XM_003519747.2	25335	25518	923	740	86.96	184	24	0	1e-52	224	PREDICTED: Glycine max F-box protein At1g70590-like (LOC100780397), mRNA
RefSeq NCBI	XM_003519751.2	61311	61601	1184	1477	77.15	302	50	6	1e-52	224	PREDICTED: Glycine max ribose-phosphate pyrophosphokinase 3, mitochondrial-like (LOC100783631), mRNA
RefSeq NCBI	XM_003519751.2	61311	61601	1184	1477	77.15	302	50	6	1e-52	224	PREDICTED: Glycine max ribose-phosphate pyrophosphokinase 3, mitochondrial-like (LOC100783631), mRNA
RefSeq NCBI	XM_007157249.1	68230	68378	1023	1171	93.29	149	10	0	1e-52	224	Phaseolus vulgaris hypothetical protein (PHAVU_002G059300g) mRNA, complete cds
RefSeq NCBI	XM_007157249.1	68230	68378	1023	1171	93.29	149	10	0	1e-52	224	Phaseolus vulgaris hypothetical protein (PHAVU_002G059300g) mRNA, complete cds
RefSeq NCBI	XM_003517554.2	132717	132885	1121	953	89.35	169	18	0	1e-52	224	PREDICTED: Glycine max uncharacterized LOC100776639 (LOC100776639), mRNA
RefSeq NCBI	XM_010102074.1	132717	132885	725	557	89.35	169	18	0	1e-52	224	Morus notabilis hypothetical protein partial mRNA
RefSeq NCBI	XM_003517554.2	132717	132885	1121	953	89.35	169	18	0	1e-52	224	PREDICTED: Glycine max uncharacterized LOC100776639 (LOC100776639), mRNA
RefSeq NCBI	XM_010102074.1	132717	132885	725	557	89.35	169	18	0	1e-52	224	Morus notabilis hypothetical protein partial mRNA
RefSeq NCBI	XM_009797652.1	175310	175658	2178	1830	75.07	353	80	5	1e-52	224	PREDICTED: Nicotiana sylvestris protein trichome birefringence-like 2 (LOC104242575), mRNA
RefSeq NCBI	XM_009797652.1	175310	175658	2178	1830	75.07	353	80	5	1e-52	224	PREDICTED: Nicotiana sylvestris protein trichome birefringence-like 2 (LOC104242575), mRNA
RefSeq NCBI	XM_007153684.1	239943	240151	1110	1318	83.73	209	34	0	1e-52	224	Phaseolus vulgaris hypothetical protein (PHAVU_003G061600g) mRNA, complete cds
RefSeq NCBI	XM_007153684.1	239943	240151	1110	1318	83.73	209	34	0	1e-52	224	Phaseolus vulgaris hypothetical protein (PHAVU_003G061600g) mRNA, complete cds
RefSeq NCBI	XM_007157375.1	246410	246558	915	1063	93.29	149	10	0	1e-52	224	Phaseolus vulgaris hypothetical protein (PHAVU_002G070100g) mRNA, complete cds
RefSeq NCBI	XM_007157375.1	246410	246558	915	1063	93.29	149	10	0	1e-52	224	Phaseolus vulgaris hypothetical protein (PHAVU_002G070100g) mRNA, complete cds
RefSeq NCBI	XM_007044615.1	250795	250956	2022	2183	90.74	162	15	0	1e-52	224	Theobroma cacao Vacuolar protein sorting 34 isoform 2 (TCM_010393) mRNA, complete cds
RefSeq NCBI	XM_007044615.1	250795	250956	2022	2183	90.74	162	15	0	1e-52	224	Theobroma cacao Vacuolar protein sorting 34 isoform 2 (TCM_010393) mRNA, complete cds
RefSeq NCBI	XR_189407.1	259379	259579	1489	1683	86.57	201	21	5	1e-52	224	PREDICTED: Cicer arietinum uncharacterized LOC101496705 (LOC101496705), misc_RNA
RefSeq NCBI	XR_189407.1	259379	259579	1489	1683	86.57	201	21	5	1e-52	224	PREDICTED: Cicer arietinum uncharacterized LOC101496705 (LOC101496705), misc_RNA
RefSeq NCBI	XM_010648461.1	12234	12447	920	707	83.33	216	32	2	4e-52	223	PREDICTED: Vitis vinifera ABC transporter B family member 26, chloroplastic-like (LOC100249410), transcript variant X3, mRNA
RefSeq NCBI	XM_010648460.1	12234	12447	5130	4917	83.33	216	32	2	4e-52	223	PREDICTED: Vitis vinifera ABC transporter B family member 26, chloroplastic-like (LOC100249410), transcript variant X2, mRNA
RefSeq NCBI	XM_002272024.2	12234	12447	1443	1230	83.33	216	32	2	4e-52	223	PREDICTED: Vitis vinifera ABC transporter B family member 26, chloroplastic-like (LOC100249410), transcript variant X1, mRNA
RefSeq NCBI	XM_010648461.1	12234	12447	920	707	83.33	216	32	2	4e-52	223	PREDICTED: Vitis vinifera ABC transporter B family member 26, chloroplastic-like (LOC100249410), transcript variant X3, mRNA
RefSeq NCBI	XM_010648460.1	12234	12447	5130	4917	83.33	216	32	2	4e-52	223	PREDICTED: Vitis vinifera ABC transporter B family member 26, chloroplastic-like (LOC100249410), transcript variant X2, mRNA
RefSeq NCBI	XM_002272024.2	12234	12447	1443	1230	83.33	216	32	2	4e-52	223	PREDICTED: Vitis vinifera ABC transporter B family member 26, chloroplastic-like (LOC100249410), transcript variant X1, mRNA
RefSeq NCBI	XM_006574351.1	104206	104477	481	225	78.18	275	39	5	4e-52	223	PREDICTED: Glycine max lipase-like (LOC100792292), transcript variant X1, mRNA
RefSeq NCBI	NM_001254564.1	104206	104477	416	160	78.18	275	39	5	4e-52	223	Glycine max lipase-like (LOC100792292), mRNA
RefSeq NCBI	XM_006574351.1	104206	104477	481	225	78.18	275	39	5	4e-52	223	PREDICTED: Glycine max lipase-like (LOC100792292), transcript variant X1, mRNA
RefSeq NCBI	NM_001254564.1	104206	104477	416	160	78.18	275	39	5	4e-52	223	Glycine max lipase-like (LOC100792292), mRNA
RefSeq NCBI	XM_002265622.3	175341	175659	2131	1813	75.94	320	75	2	4e-52	223	PREDICTED: Vitis vinifera protein trichome birefringence-like 2 (LOC100249925), mRNA
RefSeq NCBI	XM_002265622.3	175341	175659	2131	1813	75.94	320	75	2	4e-52	223	PREDICTED: Vitis vinifera protein trichome birefringence-like 2 (LOC100249925), mRNA
RefSeq NCBI	XM_004297344.1	228635	228950	574	259	75.63	316	77	0	4e-52	223	PREDICTED: Fragaria vesca subsp. vesca uncharacterized LOC101306812 (LOC101306812), mRNA
RefSeq NCBI	XM_004297344.1	228635	228950	574	259	75.63	316	77	0	4e-52	223	PREDICTED: Fragaria vesca subsp. vesca uncharacterized LOC101306812 (LOC101306812), mRNA
RefSeq NCBI	XM_008341830.1	244531	244743	746	958	83.10	213	36	0	4e-52	223	PREDICTED: Malus x domestica phosphatidylinositol 3-kinase, root isoform-like (LOC103403025), mRNA
RefSeq NCBI	XM_007044615.1	244531	244743	627	839	83.10	213	36	0	4e-52	223	Theobroma cacao Vacuolar protein sorting 34 isoform 2 (TCM_010393) mRNA, complete cds
RefSeq NCBI	XM_007044614.1	244531	244743	830	1042	83.10	213	36	0	4e-52	223	Theobroma cacao Vacuolar protein sorting 34 isoform 1 (TCM_010393) mRNA, complete cds
RefSeq NCBI	XM_010025232.1	244531	244743	709	921	83.10	213	36	0	4e-52	223	PREDICTED: Eucalyptus grandis phosphatidylinositol 3-kinase, root isoform (LOC104414192), mRNA
RefSeq NCBI	XM_008341830.1	244531	244743	746	958	83.10	213	36	0	4e-52	223	PREDICTED: Malus x domestica phosphatidylinositol 3-kinase, root isoform-like (LOC103403025), mRNA
RefSeq NCBI	XM_007044615.1	244531	244743	627	839	83.10	213	36	0	4e-52	223	Theobroma cacao Vacuolar protein sorting 34 isoform 2 (TCM_010393) mRNA, complete cds
RefSeq NCBI	XM_007044614.1	244531	244743	830	1042	83.10	213	36	0	4e-52	223	Theobroma cacao Vacuolar protein sorting 34 isoform 1 (TCM_010393) mRNA, complete cds
RefSeq NCBI	XM_010025232.1	244531	244743	709	921	83.10	213	36	0	4e-52	223	PREDICTED: Eucalyptus grandis phosphatidylinositol 3-kinase, root isoform (LOC104414192), mRNA
RefSeq NCBI	XM_004489775.1	251300	251445	1812	1957	93.84	146	9	0	4e-52	223	PREDICTED: Cicer arietinum phosphatidylinositol 3-kinase, root isoform-like (LOC101495936), transcript variant X3, mRNA
RefSeq NCBI	XM_004489774.1	251300	251445	2164	2309	93.84	146	9	0	4e-52	223	PREDICTED: Cicer arietinum phosphatidylinositol 3-kinase, root isoform-like (LOC101495936), transcript variant X2, mRNA
RefSeq NCBI	XM_004489773.1	251300	251445	2164	2309	93.84	146	9	0	4e-52	223	PREDICTED: Cicer arietinum phosphatidylinositol 3-kinase, root isoform-like (LOC101495936), transcript variant X1, mRNA
RefSeq NCBI	XM_004489775.1	251300	251445	1812	1957	93.84	146	9	0	4e-52	223	PREDICTED: Cicer arietinum phosphatidylinositol 3-kinase, root isoform-like (LOC101495936), transcript variant X3, mRNA
RefSeq NCBI	XM_004489774.1	251300	251445	2164	2309	93.84	146	9	0	4e-52	223	PREDICTED: Cicer arietinum phosphatidylinositol 3-kinase, root isoform-like (LOC101495936), transcript variant X2, mRNA
RefSeq NCBI	XM_004489773.1	251300	251445	2164	2309	93.84	146	9	0	4e-52	223	PREDICTED: Cicer arietinum phosphatidylinositol 3-kinase, root isoform-like (LOC101495936), transcript variant X1, mRNA
RefSeq NCBI	XM_004509761.1	279443	279590	1873	1726	93.24	148	10	0	4e-52	223	PREDICTED: Cicer arietinum proline-rich receptor-like protein kinase PERK13-like (LOC101515714), mRNA
RefSeq NCBI	XM_004509761.1	279443	279590	1873	1726	93.24	148	10	0	4e-52	223	PREDICTED: Cicer arietinum proline-rich receptor-like protein kinase PERK13-like (LOC101515714), mRNA
RefSeq NCBI	XM_008391506.1	12263	12447	1483	1299	86.49	185	25	0	1e-51	221	PREDICTED: Malus x domestica ABC transporter B family member 26, chloroplastic (LOC103452034), mRNA
RefSeq NCBI	XM_008391506.1	12263	12447	1483	1299	86.49	185	25	0	1e-51	221	PREDICTED: Malus x domestica ABC transporter B family member 26, chloroplastic (LOC103452034), mRNA
RefSeq NCBI	XM_003613089.1	26576	26989	505	92	72.25	418	108	4	1e-51	221	Medicago truncatula F-box protein (MTR_5g033210) mRNA, complete cds
RefSeq NCBI	XM_003613089.1	26576	26989	505	92	72.25	418	108	4	1e-51	221	Medicago truncatula F-box protein (MTR_5g033210) mRNA, complete cds
RefSeq NCBI	XM_003519601.2	52080	52241	969	808	90.12	162	16	0	1e-51	221	PREDICTED: Glycine max glutamate--glyoxylate aminotransferase 2-like (LOC100787173), transcript variant 2, mRNA
RefSeq NCBI	XM_003519601.2	52080	52241	969	808	90.12	162	16	0	1e-51	221	PREDICTED: Glycine max glutamate--glyoxylate aminotransferase 2-like (LOC100787173), transcript variant 2, mRNA
RefSeq NCBI	NM_001250638.1	54352	54506	564	410	91.61	155	13	0	1e-51	221	Glycine max alanine aminotransferase 2 (ALAAT2), mRNA
RefSeq NCBI	NM_001250638.1	54352	54506	564	410	91.61	155	13	0	1e-51	221	Glycine max alanine aminotransferase 2 (ALAAT2), mRNA
RefSeq NCBI	XM_010102078.1	66369	66548	339	518	87.22	180	23	0	1e-51	221	Morus notabilis AP-1 complex subunit mu-1-I partial mRNA
RefSeq NCBI	XM_009360914.1	66369	66548	566	745	87.22	180	23	0	1e-51	221	PREDICTED: Pyrus x bretschneideri AP-1 complex subunit mu-2 (LOC103949800), mRNA
RefSeq NCBI	XM_010102078.1	66369	66548	339	518	87.22	180	23	0	1e-51	221	Morus notabilis AP-1 complex subunit mu-1-I partial mRNA
RefSeq NCBI	XM_009360914.1	66369	66548	566	745	87.22	180	23	0	1e-51	221	PREDICTED: Pyrus x bretschneideri AP-1 complex subunit mu-2 (LOC103949800), mRNA
RefSeq NCBI	XM_007157246.1	101744	102054	2114	1807	76.90	316	60	7	1e-51	221	Phaseolus vulgaris hypothetical protein (PHAVU_002G059000g) mRNA, complete cds
RefSeq NCBI	XM_007157246.1	101744	102054	2114	1807	76.90	316	60	7	1e-51	221	Phaseolus vulgaris hypothetical protein (PHAVU_002G059000g) mRNA, complete cds
RefSeq NCBI	XM_007044668.1	132716	132885	1160	991	88.82	170	19	0	1e-51	221	Theobroma cacao Uncharacterized protein (TCM_010459) mRNA, complete cds
RefSeq NCBI	XM_007044668.1	132716	132885	1160	991	88.82	170	19	0	1e-51	221	Theobroma cacao Uncharacterized protein (TCM_010459) mRNA, complete cds
RefSeq NCBI	XM_004298953.1	167803	168141	1924	2265	74.20	345	80	2	1e-51	221	PREDICTED: Fragaria vesca subsp. vesca cysteine-rich receptor-like protein kinase 2-like (LOC101294658), mRNA
RefSeq NCBI	XM_004298953.1	167803	168141	1924	2265	74.20	345	80	2	1e-51	221	PREDICTED: Fragaria vesca subsp. vesca cysteine-rich receptor-like protein kinase 2-like (LOC101294658), mRNA
RefSeq NCBI	XM_003613151.1	201201	201382	469	288	86.81	182	24	0	1e-51	221	Medicago truncatula ATP-citrate synthase (MTR_5g033920) mRNA, complete cds
RefSeq NCBI	XM_003613151.1	201201	201382	469	288	86.81	182	24	0	1e-51	221	Medicago truncatula ATP-citrate synthase (MTR_5g033920) mRNA, complete cds
RefSeq NCBI	XM_007158347.1	25335	25518	984	801	86.41	184	25	0	5e-51	219	Phaseolus vulgaris hypothetical protein (PHAVU_002G150600g) mRNA, complete cds
RefSeq NCBI	XM_007158347.1	25335	25518	984	801	86.41	184	25	0	5e-51	219	Phaseolus vulgaris hypothetical protein (PHAVU_002G150600g) mRNA, complete cds
RefSeq NCBI	XM_008352714.1	132704	132885	1119	937	86.89	183	23	1	5e-51	219	PREDICTED: Malus x domestica uncharacterized LOC103414316 (LOC103414316), mRNA
RefSeq NCBI	XM_008352714.1	132704	132885	1119	937	86.89	183	23	1	5e-51	219	PREDICTED: Malus x domestica uncharacterized LOC103414316 (LOC103414316), mRNA
RefSeq NCBI	XM_002312645.2	132717	132885	1130	962	88.76	169	19	0	5e-51	219	Populus trichocarpa hypothetical protein (POPTR_0008s19220g) mRNA, complete cds
RefSeq NCBI	XM_002312645.2	132717	132885	1130	962	88.76	169	19	0	5e-51	219	Populus trichocarpa hypothetical protein (POPTR_0008s19220g) mRNA, complete cds
RefSeq NCBI	XM_003613128.1	133841	134136	426	134	76.59	299	61	3	5e-51	219	Medicago truncatula Carboxyl-terminal proteinase-like protein (MTR_5g033650) mRNA, complete cds
RefSeq NCBI	XM_003613128.1	133841	134136	426	134	76.59	299	61	3	5e-51	219	Medicago truncatula Carboxyl-terminal proteinase-like protein (MTR_5g033650) mRNA, complete cds
RefSeq NCBI	XM_003606995.1	223524	223677	373	526	91.56	154	13	0	5e-51	219	Medicago truncatula Signal recognition particle receptor subunit beta (MTR_4g071550) mRNA, complete cds
RefSeq NCBI	XM_003606995.1	223524	223677	373	526	91.56	154	13	0	5e-51	219	Medicago truncatula Signal recognition particle receptor subunit beta (MTR_4g071550) mRNA, complete cds
RefSeq NCBI	NM_001255386.1	251300	251445	2125	2270	93.15	146	10	0	5e-51	219	Glycine max phosphatidylinositol 3-kinase, nodule isoform-like (LOC100778348), mRNA
RefSeq NCBI	XM_006580919.1	251300	251445	2117	2262	93.15	146	10	0	5e-51	219	PREDICTED: Glycine max phosphatidylinositol 3-kinase, nodule isoform-like (LOC100778348), transcript variant X3, mRNA
RefSeq NCBI	XM_006580918.1	251300	251445	2135	2280	93.15	146	10	0	5e-51	219	PREDICTED: Glycine max phosphatidylinositol 3-kinase, nodule isoform-like (LOC100778348), transcript variant X2, mRNA
RefSeq NCBI	XM_006580917.1	251300	251445	2135	2280	93.15	146	10	0	5e-51	219	PREDICTED: Glycine max phosphatidylinositol 3-kinase, nodule isoform-like (LOC100778348), transcript variant X1, mRNA
RefSeq NCBI	XM_003613170.1	251300	251445	1996	2141	93.15	146	10	0	5e-51	219	Medicago truncatula Phosphatidylinositol 3-kinase (MTR_5g034120) mRNA, complete cds
RefSeq NCBI	NM_001255386.1	251300	251445	2125	2270	93.15	146	10	0	5e-51	219	Glycine max phosphatidylinositol 3-kinase, nodule isoform-like (LOC100778348), mRNA
RefSeq NCBI	XM_006580919.1	251300	251445	2117	2262	93.15	146	10	0	5e-51	219	PREDICTED: Glycine max phosphatidylinositol 3-kinase, nodule isoform-like (LOC100778348), transcript variant X3, mRNA
RefSeq NCBI	XM_006580918.1	251300	251445	2135	2280	93.15	146	10	0	5e-51	219	PREDICTED: Glycine max phosphatidylinositol 3-kinase, nodule isoform-like (LOC100778348), transcript variant X2, mRNA
RefSeq NCBI	XM_006580917.1	251300	251445	2135	2280	93.15	146	10	0	5e-51	219	PREDICTED: Glycine max phosphatidylinositol 3-kinase, nodule isoform-like (LOC100778348), transcript variant X1, mRNA
RefSeq NCBI	XM_003613170.1	251300	251445	1996	2141	93.15	146	10	0	5e-51	219	Medicago truncatula Phosphatidylinositol 3-kinase (MTR_5g034120) mRNA, complete cds
L. albus transcriptome	LAGI01_13329	20253	22651	15	2425	93.4	2423	135	24	0.0	3665
L. albus transcriptome	LAGI01_12103	165520	166559	2689	1650	96.3	1041	37	1	0.0	1763
L. albus transcriptome	LAGI01_48177	165734	166636	250	1152	96.1	903	35	0	0.0	1534
L. albus transcriptome	LAGI01_34334	165734	166559	250	1075	96.3	826	30	0	0.0	1415
L. albus transcriptome	LAGI01_14059	165734	166559	2351	1526	96.3	826	30	0	0.0	1415
L. albus transcriptome	LAGI01_10580	165734	166559	2540	1715	96.3	826	30	0	0.0	1415
L. albus transcriptome	LAGI01_9780	165734	166559	2614	1789	96.3	826	30	0	0.0	1415
L. albus transcriptome	LAGI01_15755	165734	166558	2237	1413	96.3	825	30	0	0.0	1413
L. albus transcriptome	LAGI01_13867	165734	166558	250	1074	96.3	825	30	0	0.0	1413
L. albus transcriptome	LAGI01_13721	58671	59630	1977	1016	92.2	965	70	5	0.0	1375
L. albus transcriptome	LAGI01_18217	167651	168486	1715	867	92.2	857	45	21	0.0	1248
L. albus transcriptome	LAGI01_45283	130499	131312	1008	207	91.9	819	61	5	0.0	1146
L. albus transcriptome	LAGI01_5003	252147	252797	2289	2936	95.8	651	27	0	0.0	1087
L. albus transcriptome	LAGI01_12103	168619	169376	802	53	92.1	760	58	2	0.0	1048
L. albus transcriptome	LAGI01_10580	168619	169376	867	118	92.1	760	58	2	0.0	1048
L. albus transcriptome	LAGI01_9780	168619	169376	867	118	92.1	760	58	2	0.0	1048
L. albus transcriptome	LAGI01_31915	168619	169376	917	1666	92.1	760	58	2	0.0	1048
L. albus transcriptome	LAGI01_13867	168619	169371	1809	2553	92.1	755	57	2	0.0	1044
L. albus transcriptome	LAGI01_9202	157821	160074	1	2268	75.5	2281	531	27	0.0	1042
L. albus transcriptome	LAGI01_55663	21832	22651	1003	171	87.1	833	94	13	0.0	965
L. albus transcriptome	LAGI01_18217	168619	169376	867	118	89	760	81	2	0.0	915
L. albus transcriptome	LAGI01_64479	26576	27146	647	77	93.8	571	35	0	0.0	896
L. albus transcriptome	LAGI01_14059	168619	169229	678	77	93.1	611	42	0	0.0	894
L. albus transcriptome	LAGI01_15755	168619	169229	678	77	93.1	611	42	0	0.0	894
L. albus transcriptome	LAGI01_34608	168619	169229	678	77	93.1	611	42	0	0.0	894
L. albus transcriptome	LAGI01_32386	168619	169229	1025	1626	93.1	611	42	0	0.0	894
L. albus transcriptome	LAGI01_39348	168620	169229	677	77	93.1	610	42	0	0.0	892
L. albus transcriptome	LAGI01_38379	26576	27221	855	1486	90.8	646	59	0	0.0	892
L. albus transcriptome	LAGI01_33784	134466	135059	593	1	92.7	597	40	3	0.0	871
L. albus transcriptome	LAGI01_26888	134466	135059	593	1	92.7	597	40	3	0.0	871
L. albus transcriptome	LAGI01_25181	134466	135059	593	1	92.7	597	40	3	0.0	871
L. albus transcriptome	LAGI01_62517	260263	261085	817	1	87.5	833	94	10	0.0	867
L. albus transcriptome	LAGI01_20147	104332	104902	571	8	93.3	575	34	4	0.0	867
L. albus transcriptome	LAGI01_56932	95021	95699	686	6	89.4	684	67	5	0.0	852
L. albus transcriptome	LAGI01_39238	26576	27146	582	12	91.9	571	46	0	0.0	833
L. albus transcriptome	LAGI01_27604	104332	104860	1347	1864	93.9	529	32	0	0.0	823
L. albus transcriptome	LAGI01_22204	104332	104860	1565	2082	93.9	529	32	0	0.0	823
L. albus transcriptome	LAGI01_13721	57869	58390	2498	1976	92.9	523	36	1	0.0	783
L. albus transcriptome	LAGI01_26888	130263	130916	1887	1258	89.2	658	67	4	0.0	779
L. albus transcriptome	LAGI01_18307	102516	103271	1507	768	85.8	762	102	6	0.0	775
L. albus transcriptome	LAGI01_1640	111246	111894	4605	3954	87.5	652	78	3	0.0	758
L. albus transcriptome	LAGI01_30476	57869	58390	67	589	91.9	523	41	1	0.0	754
L. albus transcriptome	LAGI01_26176	57869	58390	67	589	91.9	523	41	1	0.0	754
L. albus transcriptome	LAGI01_9780	167061	167491	1679	1249	96.7	431	14	0	0.0	748
L. albus transcriptome	LAGI01_32386	167061	167491	213	643	96.7	431	14	0	0.0	748
L. albus transcriptome	LAGI01_12674	111246	111892	2561	1912	87.3	650	79	3	0.0	748
L. albus transcriptome	LAGI01_20954	179786	180617	920	127	82.8	839	137	7	0.0	744
L. albus transcriptome	LAGI01_22204	102516	102954	722	1160	95.8	439	18	0	0.0	740
L. albus transcriptome	LAGI01_22788	179786	180617	919	126	82.7	839	138	7	0.0	738
L. albus transcriptome	LAGI01_1737	111246	111892	162	811	87	650	81	3	0.0	737
L. albus transcriptome	LAGI01_26155	69285	69796	516	4	92.4	514	37	2	0.0	735
L. albus transcriptome	LAGI01_76531	69323	69796	5	479	94.3	476	25	2	0.0	731
L. albus transcriptome	LAGI01_54384	95024	95699	680	6	86.4	681	87	5	0.0	731
L. albus transcriptome	LAGI01_61401	17801	18340	5	544	89.8	540	55	0	0.0	721
L. albus transcriptome	LAGI01_27723	102516	102954	504	942	94.9	439	22	0	0.0	717
L. albus transcriptome	LAGI01_35900	134466	134956	491	1	92.3	494	35	3	0.0	712
L. albus transcriptome	LAGI01_30359	134466	134956	491	1	92.3	494	35	3	0.0	712
L. albus transcriptome	LAGI01_26505	102516	102954	525	963	94.5	439	24	0	0.0	706
L. albus transcriptome	LAGI01_4799	242497	242901	2406	2002	96.7	405	13	0	0.0	704
L. albus transcriptome	LAGI01_53886	232982	233514	226	758	90.2	535	50	2	0.0	700
L. albus transcriptome	LAGI01_6113	284919	286063	2164	3309	78.7	1171	223	26	0.0	700
L. albus transcriptome	LAGI01_6099	284919	286063	1367	222	78.7	1171	223	26	0.0	700
L. albus transcriptome	LAGI01_22849	242497	242902	786	381	96.3	406	15	0	0.0	694
L. albus transcriptome	LAGI01_27604	102516	102954	504	942	93.6	439	28	0	0.0	683
L. albus transcriptome	LAGI01_24442	242497	242902	719	314	95.8	406	17	0	0.0	683
L. albus transcriptome	LAGI01_4184	45005	45482	2140	2617	91.2	478	42	0	0.0	677
L. albus transcriptome	LAGI01_20954	175906	176476	2032	1461	88.1	575	64	4	0.0	675
L. albus transcriptome	LAGI01_22788	175906	176476	1999	1428	88.1	575	64	4	0.0	675
L. albus transcriptome	LAGI01_61626	52535	53158	76	678	86.6	624	83	0	0.0	673
L. albus transcriptome	LAGI01_22849	238329	238822	2056	1580	90.8	494	45	0	0.0	671
L. albus transcriptome	LAGI01_24442	238329	238822	1989	1513	90.8	494	45	0	0.0	671
L. albus transcriptome	LAGI01_15475	238329	238822	1	477	90.8	494	45	0	0.0	671
L. albus transcriptome	LAGI01_77259	51623	52107	472	1	91.1	487	41	2	0.0	669
L. albus transcriptome	LAGI01_73497	17816	18275	20	479	91.5	460	39	0	0.0	660
L. albus transcriptome	LAGI01_57935	262592	263327	182	925	85.2	759	89	23	0.0	660
L. albus transcriptome	LAGI01_30359	130373	130916	1681	1156	88.8	545	60	1	0.0	658
L. albus transcriptome	LAGI01_26505	104332	104882	1368	1908	88.1	555	62	4	0.0	658
L. albus transcriptome	LAGI01_4799	242497	242901	1194	1598	94.8	405	21	0	0.0	658
L. albus transcriptome	LAGI01_25181	130499	130916	1670	1258	94	418	25	0	0.0	650
L. albus transcriptome	LAGI01_49059	95058	95782	728	1	83.3	732	115	7	5e-176	627
L. albus transcriptome	LAGI01_29159	102516	102952	1048	612	91	437	39	0	2e-172	615
L. albus transcriptome	LAGI01_20147	102516	102952	1416	980	90.8	437	40	0	9e-171	610
L. albus transcriptome	LAGI01_28180	102516	102952	1082	646	90.8	437	40	0	9e-171	610
L. albus transcriptome	LAGI01_25247	102516	102952	1191	755	90.8	437	40	0	9e-171	610
L. albus transcriptome	LAGI01_11948	102516	102952	1048	612	90.8	437	40	0	9e-171	610
L. albus transcriptome	LAGI01_6099	279936	280402	3201	2736	89.5	467	49	0	1e-169	606
L. albus transcriptome	LAGI01_68173	55869	56294	423	1	92.8	433	24	7	1e-169	606
L. albus transcriptome	LAGI01_39173	26576	27143	580	14	85.6	571	79	3	1e-169	606
L. albus transcriptome	LAGI01_72554	55870	56294	422	1	92.8	432	24	7	5e-169	604
L. albus transcriptome	LAGI01_33371	229430	230180	614	1391	82	780	111	29	1e-166	596
L. albus transcriptome	LAGI01_4799	238411	238822	1	400	91.9	412	33	0	1e-165	592
L. albus transcriptome	LAGI01_55094	95028	95669	699	60	84.4	649	94	7	2e-164	589
L. albus transcriptome	LAGI01_39593	26576	27143	890	1456	85.1	571	82	3	2e-164	589
L. albus transcriptome	LAGI01_33521	26576	27143	580	14	85.1	571	82	3	2e-164	589
L. albus transcriptome	LAGI01_26176	61311	61703	1298	1689	93.1	396	24	3	6e-161	577
L. albus transcriptome	LAGI01_33521	25335	25835	1094	579	87.4	517	49	16	3e-159	571
L. albus transcriptome	LAGI01_47498	229827	230180	616	263	94.6	354	19	0	3e-159	571
L. albus transcriptome	LAGI01_13721	61311	61703	623	232	92.6	396	26	3	2e-157	565
L. albus transcriptome	LAGI01_29843	61311	61703	569	178	92.6	396	26	3	2e-157	565
L. albus transcriptome	LAGI01_27719	61311	61703	1242	1633	92.6	396	26	3	2e-157	565
L. albus transcriptome	LAGI01_70780	174110	174509	8	399	92.7	400	29	0	7e-157	564
L. albus transcriptome	LAGI01_38379	24302	24769	76	537	88.1	481	44	13	4e-155	558
L. albus transcriptome	LAGI01_39593	24302	24769	111	572	88.1	481	44	13	4e-155	558
L. albus transcriptome	LAGI01_33521	24302	24769	1555	1094	88.1	481	44	13	4e-155	558
L. albus transcriptome	LAGI01_57710	24302	24769	111	572	88.1	481	44	13	4e-155	558
L. albus transcriptome	LAGI01_21760	24302	24769	76	537	88.1	481	44	13	4e-155	558
L. albus transcriptome	LAGI01_17948	24302	24769	76	537	88.1	481	44	13	4e-155	558
L. albus transcriptome	LAGI01_29843	57948	58390	1720	1278	88	443	53	0	1e-151	546
L. albus transcriptome	LAGI01_81928	51337	51650	2	317	97.1	316	7	2	1e-151	546
L. albus transcriptome	LAGI01_51832	260263	260775	2	507	86.9	515	65	2	1e-151	546
L. albus transcriptome	LAGI01_29843	59313	59630	1279	962	96.2	318	12	0	2e-150	542
L. albus transcriptome	LAGI01_6113	279879	280402	282	795	85.1	524	78	0	2e-149	539
L. albus transcriptome	LAGI01_30476	59313	59630	588	905	95.9	318	13	0	9e-149	537
L. albus transcriptome	LAGI01_26176	59313	59630	588	905	95.9	318	13	0	9e-149	537
L. albus transcriptome	LAGI01_27719	59313	59630	532	849	95.9	318	13	0	9e-149	537
L. albus transcriptome	LAGI01_32960	59313	59630	1217	900	95.9	318	13	0	9e-149	537
L. albus transcriptome	LAGI01_32597	59313	59630	1177	860	95.9	318	13	0	9e-149	537
L. albus transcriptome	LAGI01_63163	101763	102180	18	444	90.4	428	31	10	2e-146	529
L. albus transcriptome	LAGI01_20001	238329	238822	2189	1701	86.7	506	55	12	2e-146	529
L. albus transcriptome	LAGI01_36021	87392	87741	1408	1062	93.7	350	22	0	7e-146	527
L. albus transcriptome	LAGI01_58159	200600	200958	463	113	92.4	359	27	0	3e-145	525
L. albus transcriptome	LAGI01_46978	229827	230245	431	852	88.6	422	45	3	3e-145	525
L. albus transcriptome	LAGI01_25458	198062	198397	1843	1510	94.6	336	18	0	1e-144	523
L. albus transcriptome	LAGI01_5003	243888	244229	212	548	93.6	344	20	2	2e-142	515
L. albus transcriptome	LAGI01_6113	283775	284135	1751	2111	91.4	361	31	0	2e-142	515
L. albus transcriptome	LAGI01_6099	283775	284135	1780	1420	91.4	361	31	0	2e-142	515
L. albus transcriptome	LAGI01_59207	283775	284135	528	168	91.4	361	31	0	2e-142	515
L. albus transcriptome	LAGI01_7133	243888	244229	212	548	93.6	344	20	2	2e-142	515
L. albus transcriptome	LAGI01_6563	243888	244229	3028	2692	93.6	344	20	2	2e-142	515
L. albus transcriptome	LAGI01_5414	243888	244229	3215	2879	93.6	344	20	2	2e-142	515
L. albus transcriptome	LAGI01_6587	17817	18255	2642	3086	86.9	445	52	6	3e-141	512
L. albus transcriptome	LAGI01_50107	17817	18255	40	484	86.7	445	53	6	2e-139	506
L. albus transcriptome	LAGI01_27719	57948	58390	91	533	86.2	443	61	0	9e-138	500
L. albus transcriptome	LAGI01_46383	226670	227048	112	475	90.7	379	35	0	3e-137	498
L. albus transcriptome	LAGI01_4184	44340	44707	1405	1772	89.9	368	37	0	5e-136	494
L. albus transcriptome	LAGI01_57710	25335	25726	572	947	89.7	392	40	0	5e-136	494
L. albus transcriptome	LAGI01_65403	167277	167642	390	1	89.4	390	17	24	5e-136	494
L. albus transcriptome	LAGI01_70440	17877	18261	3	387	88.8	385	43	0	2e-135	492
L. albus transcriptome	LAGI01_26505	101796	102180	1	394	90.3	395	28	10	1e-132	483
L. albus transcriptome	LAGI01_36021	87844	88148	1064	760	94	305	18	0	1e-132	483
L. albus transcriptome	LAGI01_82634	50907	51241	1	333	92.5	335	25	0	5e-132	481
L. albus transcriptome	LAGI01_71428	17875	18261	1	387	87.8	387	47	0	1e-129	473
L. albus transcriptome	LAGI01_27604	101816	102180	1	373	90.6	374	26	9	2e-128	469
L. albus transcriptome	LAGI01_27723	101816	102180	1	373	90.6	374	26	9	2e-128	469
L. albus transcriptome	LAGI01_31071	198062	198363	1643	1344	94.7	302	16	0	2e-128	469
L. albus transcriptome	LAGI01_78577	198062	198363	123	422	94.3	302	17	0	8e-127	464
L. albus transcriptome	LAGI01_36021	88331	88618	763	476	94.4	288	16	0	3e-126	462
L. albus transcriptome	LAGI01_35314	229827	230180	636	280	89.3	357	35	3	5e-125	458
L. albus transcriptome	LAGI01_44639	232982	233485	230	732	83.2	506	83	2	7e-124	454
L. albus transcriptome	LAGI01_85305	166768	167088	325	1	92.3	325	21	4	3e-123	452
L. albus transcriptome	LAGI01_4799	238411	238822	3611	3200	87	424	43	12	1e-122	450
L. albus transcriptome	LAGI01_85469	50430	50722	323	29	94.2	295	15	2	1e-122	450
L. albus transcriptome	LAGI01_15897	9025	9315	315	605	93.4	291	19	0	1e-122	450
L. albus transcriptome	LAGI01_12380	9025	9315	565	855	93.4	291	19	0	1e-122	450
L. albus transcriptome	LAGI01_44525	52080	52413	1294	958	90.2	337	30	3	4e-122	448
L. albus transcriptome	LAGI01_35900	130523	130916	1549	1156	86	394	55	0	7e-120	440
L. albus transcriptome	LAGI01_32960	57948	58390	1661	1216	84	446	68	3	3e-119	439
L. albus transcriptome	LAGI01_32597	57948	58390	1621	1176	84	446	68	3	3e-119	439
L. albus transcriptome	LAGI01_36021	90744	90994	423	173	96.8	251	8	0	1e-118	437
L. albus transcriptome	LAGI01_39136	130537	130916	1426	1047	86.5	380	51	0	1e-118	437
L. albus transcriptome	LAGI01_71838	227048	227384	493	158	90.8	339	29	2	4e-118	435
L. albus transcriptome	LAGI01_12103	167651	167887	1188	952	98.3	237	4	0	2e-117	433
L. albus transcriptome	LAGI01_14059	167651	167887	1064	828	98.3	237	4	0	2e-117	433
L. albus transcriptome	LAGI01_10580	167651	167887	1253	1017	98.3	237	4	0	2e-117	433
L. albus transcriptome	LAGI01_9780	167651	167887	1253	1017	98.3	237	4	0	2e-117	433
L. albus transcriptome	LAGI01_15755	167651	167887	1064	828	98.3	237	4	0	2e-117	433
L. albus transcriptome	LAGI01_13867	167651	167887	1423	1659	98.3	237	4	0	2e-117	433
L. albus transcriptome	LAGI01_31915	167651	167887	531	767	98.3	237	4	0	2e-117	433
L. albus transcriptome	LAGI01_34608	167651	167887	1064	828	98.3	237	4	0	2e-117	433
L. albus transcriptome	LAGI01_32386	167651	167887	639	875	98.3	237	4	0	2e-117	433
L. albus transcriptome	LAGI01_53703	167651	167887	492	256	98.3	237	4	0	2e-117	433
L. albus transcriptome	LAGI01_27289	227214	227563	1593	1239	88.7	355	35	5	2e-117	433
L. albus transcriptome	LAGI01_24937	49384	49695	197	523	91.1	327	14	15	2e-117	433
L. albus transcriptome	LAGI01_39348	167651	167886	913	678	98.3	236	4	0	6e-117	431
L. albus transcriptome	LAGI01_63939	232983	233390	211	619	86	410	55	2	6e-117	431
L. albus transcriptome	LAGI01_44525	54352	54856	693	174	83.2	530	64	25	2e-116	429
L. albus transcriptome	LAGI01_21260	65083	65369	3	285	93	287	20	0	8e-116	427
L. albus transcriptome	LAGI01_39318	130537	130916	58	437	86	380	53	0	3e-115	425
L. albus transcriptome	LAGI01_87134	260320	260621	1	300	92	303	23	1	2e-112	415
L. albus transcriptome	LAGI01_22659	69285	69584	798	497	91	302	25	2	2e-112	415
L. albus transcriptome	LAGI01_34334	167277	167504	1327	1554	97.8	228	5	0	1e-110	410
L. albus transcriptome	LAGI01_84306	198730	198999	278	1	93.1	278	11	8	2e-109	406
L. albus transcriptome	LAGI01_10580	164019	164302	2821	2538	91.1	284	25	0	3e-108	402
L. albus transcriptome	LAGI01_9780	164019	164302	2895	2612	91.1	284	25	0	3e-108	402
L. albus transcriptome	LAGI01_25247	104110	104537	442	1	83.8	445	55	17	3e-108	402
L. albus transcriptome	LAGI01_27723	104332	104614	1347	1629	91.1	283	25	0	1e-107	400
L. albus transcriptome	LAGI01_22849	240697	240922	1452	1227	96.9	226	7	0	6e-106	394
L. albus transcriptome	LAGI01_89628	280002	280276	268	1	92.7	275	20	0	6e-106	394
L. albus transcriptome	LAGI01_74097	164733	165043	535	240	89	311	34	0	2e-105	392
L. albus transcriptome	LAGI01_63163	102516	102742	575	801	96.4	227	8	0	8e-105	390
L. albus transcriptome	LAGI01_74097	165328	165569	242	1	94.6	242	13	0	8e-105	390
L. albus transcriptome	LAGI01_47035	226135	226405	821	1091	92.6	273	18	2	8e-105	390
L. albus transcriptome	LAGI01_4799	240697	240922	528	753	96.4	226	8	0	3e-104	389
L. albus transcriptome	LAGI01_4799	240697	240922	3072	2847	96.4	226	8	0	3e-104	389
L. albus transcriptome	LAGI01_24442	240697	240922	1385	1160	96.4	226	8	0	3e-104	389
L. albus transcriptome	LAGI01_53703	168336	168586	256	5	94	252	14	1	3e-104	389
L. albus transcriptome	LAGI01_50452	69285	69584	682	983	89.4	302	30	2	1e-103	387
L. albus transcriptome	LAGI01_49753	242479	242883	138	542	83.2	405	68	0	1e-103	387
L. albus transcriptome	LAGI01_46486	226135	226405	817	1087	92.3	273	19	2	5e-103	385
L. albus transcriptome	LAGI01_40369	229827	230177	525	178	86	351	49	0	2e-102	383
L. albus transcriptome	LAGI01_48177	164051	164302	1	252	92.8	252	18	0	7e-102	381
L. albus transcriptome	LAGI01_34334	164051	164302	1	252	92.8	252	18	0	7e-102	381
L. albus transcriptome	LAGI01_13867	164051	164302	1	252	92.8	252	18	0	7e-102	381
L. albus transcriptome	LAGI01_15475	242497	242883	1271	1657	83.7	387	63	0	7e-102	381
L. albus transcriptome	LAGI01_20001	242497	242883	907	521	83.7	387	63	0	7e-102	381
L. albus transcriptome	LAGI01_58159	200369	200602	934	701	94.8	234	12	0	7e-102	381
L. albus transcriptome	LAGI01_12103	167277	167491	1398	1184	97.2	215	6	0	2e-101	379
L. albus transcriptome	LAGI01_14059	167277	167491	1274	1060	97.2	215	6	0	2e-101	379
L. albus transcriptome	LAGI01_10580	167277	167491	1463	1249	97.2	215	6	0	2e-101	379
L. albus transcriptome	LAGI01_15755	167277	167491	1274	1060	97.2	215	6	0	2e-101	379
L. albus transcriptome	LAGI01_13867	167277	167491	1213	1427	97.2	215	6	0	2e-101	379
L. albus transcriptome	LAGI01_18217	167277	167491	1925	1711	97.2	215	6	0	2e-101	379
L. albus transcriptome	LAGI01_31915	167277	167491	321	535	97.2	215	6	0	2e-101	379
L. albus transcriptome	LAGI01_34608	167277	167491	1274	1060	97.2	215	6	0	2e-101	379
L. albus transcriptome	LAGI01_39348	167277	167491	1123	909	97.2	215	6	0	2e-101	379
L. albus transcriptome	LAGI01_53703	167277	167491	702	488	97.2	215	6	0	2e-101	379
L. albus transcriptome	LAGI01_68173	54352	54577	669	444	95.1	226	11	0	5e-99	371
L. albus transcriptome	LAGI01_5003	245723	245935	894	1106	96.7	213	7	0	2e-98	369
L. albus transcriptome	LAGI01_7133	245723	245935	894	1106	96.7	213	7	0	2e-98	369
L. albus transcriptome	LAGI01_6563	245723	245935	2346	2134	96.7	213	7	0	2e-98	369
L. albus transcriptome	LAGI01_5414	245723	245935	2533	2321	96.7	213	7	0	2e-98	369
L. albus transcriptome	LAGI01_8290	245723	245935	2346	2134	96.7	213	7	0	2e-98	369
L. albus transcriptome	LAGI01_15897	15856	16326	1760	2218	80.6	471	91	0	4e-96	362
L. albus transcriptome	LAGI01_12380	15856	16326	2010	2468	80.6	471	91	0	4e-96	362
L. albus transcriptome	LAGI01_15475	240697	240904	605	812	96.6	208	7	0	2e-95	360
L. albus transcriptome	LAGI01_20001	240697	240922	1573	1348	94.2	226	13	0	2e-95	360
L. albus transcriptome	LAGI01_5003	250430	250626	1785	1981	97.9	197	4	0	2e-94	356
L. albus transcriptome	LAGI01_7133	250430	250626	1785	1981	97.9	197	4	0	2e-94	356
L. albus transcriptome	LAGI01_6563	250430	250626	1455	1259	97.9	197	4	0	2e-94	356
L. albus transcriptome	LAGI01_5414	250430	250626	1642	1446	97.9	197	4	0	2e-94	356
L. albus transcriptome	LAGI01_8290	250430	250626	1455	1259	97.9	197	4	0	2e-94	356
L. albus transcriptome	LAGI01_33784	133967	134180	893	680	95.3	214	10	0	8e-94	354
L. albus transcriptome	LAGI01_26888	133967	134180	893	680	95.3	214	10	0	8e-94	354
L. albus transcriptome	LAGI01_25181	133967	134180	893	680	95.3	214	10	0	8e-94	354
L. albus transcriptome	LAGI01_35900	133967	134180	791	578	95.3	214	10	0	8e-94	354
L. albus transcriptome	LAGI01_30359	133967	134180	791	578	95.3	214	10	0	8e-94	354
L. albus transcriptome	LAGI01_4184	43562	43874	712	1024	86.2	313	43	0	8e-94	354
L. albus transcriptome	LAGI01_32406	102516	102767	935	684	90.8	252	23	0	3e-93	352
L. albus transcriptome	LAGI01_84370	7381	7704	320	1	86.2	335	35	11	1e-92	350
L. albus transcriptome	LAGI01_15897	12234	12447	878	1091	94.8	214	11	0	5e-92	348
L. albus transcriptome	LAGI01_12380	12234	12447	1128	1341	94.8	214	11	0	5e-92	348
L. albus transcriptome	LAGI01_47498	228765	229000	876	641	91.9	236	19	0	7e-91	344
L. albus transcriptome	LAGI01_78157	261377	261701	128	448	86.4	325	44	0	2e-90	342
L. albus transcriptome	LAGI01_62753	199591	200025	54	482	82.4	439	73	4	2e-90	342
L. albus transcriptome	LAGI01_30476	61311	61613	1298	1597	87.5	304	37	1	1e-88	337
L. albus transcriptome	LAGI01_32960	61311	61613	507	208	87.5	304	37	1	1e-88	337
L. albus transcriptome	LAGI01_32597	61311	61613	467	168	87.5	304	37	1	1e-88	337
L. albus transcriptome	LAGI01_75078	232982	233252	500	230	88.1	271	32	0	1e-88	337
L. albus transcriptome	LAGI01_7133	253127	253365	2736	2981	91.4	247	13	8	5e-88	335
L. albus transcriptome	LAGI01_5414	253127	253365	691	446	91.4	247	13	8	5e-88	335
L. albus transcriptome	LAGI01_26176	61789	62005	1699	1914	94	217	13	0	2e-87	333
L. albus transcriptome	LAGI01_26155	65190	65604	1850	1425	83.1	432	56	17	2e-87	333
L. albus transcriptome	LAGI01_24442	241135	241343	1114	906	94.2	209	12	0	2e-87	333
L. albus transcriptome	LAGI01_27719	61789	62005	1643	1858	94	217	13	0	2e-87	333
L. albus transcriptome	LAGI01_96194	241580	241784	1	204	95.6	205	9	0	2e-87	333
L. albus transcriptome	LAGI01_22849	243054	243308	267	11	90.2	257	23	2	7e-87	331
L. albus transcriptome	LAGI01_59976	49563	49757	425	618	96.9	195	6	0	7e-87	331
L. albus transcriptome	LAGI01_50385	49563	49778	425	641	94.4	218	10	2	7e-87	331
L. albus transcriptome	LAGI01_33787	226134	226341	820	1027	94.2	208	12	0	7e-87	331
L. albus transcriptome	LAGI01_63087	102727	102954	1	228	91.6	228	19	0	3e-86	329
L. albus transcriptome	LAGI01_10001	24469	24769	274	585	85.8	312	33	11	1e-85	327
L. albus transcriptome	LAGI01_68489	94932	95479	566	21	78.1	549	119	1	4e-85	325
L. albus transcriptome	LAGI01_5003	246613	246795	1104	1286	97.2	183	5	0	2e-84	323
L. albus transcriptome	LAGI01_7133	246613	246795	1104	1286	97.2	183	5	0	2e-84	323
L. albus transcriptome	LAGI01_6563	246613	246795	2136	1954	97.2	183	5	0	2e-84	323
L. albus transcriptome	LAGI01_5414	246613	246795	2323	2141	97.2	183	5	0	2e-84	323
L. albus transcriptome	LAGI01_8290	246613	246795	2136	1954	97.2	183	5	0	2e-84	323
L. albus transcriptome	LAGI01_39238	24469	24766	1211	903	85.7	309	33	11	6e-84	321
L. albus transcriptome	LAGI01_39173	24469	24766	1209	901	85.7	309	33	11	6e-84	321
L. albus transcriptome	LAGI01_70508	94379	94678	305	7	86.7	301	39	1	2e-83	319
L. albus transcriptome	LAGI01_34212	157386	157761	255	635	84.1	384	53	8	2e-83	319
L. albus transcriptome	LAGI01_33784	132333	132542	1321	1112	92.8	210	15	0	8e-83	317
L. albus transcriptome	LAGI01_82928	201127	201504	1	363	85	381	54	3	8e-83	317
L. albus transcriptome	LAGI01_38004	226135	226341	756	962	93.2	207	14	0	8e-83	317
L. albus transcriptome	LAGI01_36186	226135	226341	741	947	93.2	207	14	0	8e-83	317
L. albus transcriptome	LAGI01_47498	230767	231035	259	1	90.7	269	25	0	3e-82	316
L. albus transcriptome	LAGI01_65695	228579	228993	444	34	80.5	416	80	1	1e-81	314
L. albus transcriptome	LAGI01_5003	253127	253360	3083	3314	90.9	243	13	9	4e-81	312
L. albus transcriptome	LAGI01_6563	253127	253360	504	273	90.9	243	13	9	4e-81	312
L. albus transcriptome	LAGI01_8290	253127	253360	504	273	90.9	243	13	9	4e-81	312
L. albus transcriptome	LAGI01_85081	199451	199743	295	4	86.9	299	33	6	4e-81	312
L. albus transcriptome	LAGI01_27248	66369	66548	1426	1247	96.6	180	6	0	4e-81	312
L. albus transcriptome	LAGI01_85361	50410	50722	324	29	85.1	317	43	4	2e-80	310
L. albus transcriptome	LAGI01_20195	51475	51650	1223	1048	97.1	176	5	0	2e-80	310
L. albus transcriptome	LAGI01_20954	178092	178284	1304	1112	94.3	193	11	0	6e-80	308
L. albus transcriptome	LAGI01_22659	66369	66548	1646	1467	96.1	180	7	0	2e-79	306
L. albus transcriptome	LAGI01_84377	198730	198999	277	1	87.4	278	27	8	9e-79	304
L. albus transcriptome	LAGI01_13721	61789	62005	222	7	91.2	217	19	0	5e-77	298
L. albus transcriptome	LAGI01_15475	241135	241313	876	1054	95.5	179	8	0	5e-77	298
L. albus transcriptome	LAGI01_70691	202393	202571	526	348	95.5	179	8	0	5e-77	298
L. albus transcriptome	LAGI01_38379	25335	25518	537	720	94.5	184	10	0	2e-76	296
L. albus transcriptome	LAGI01_33784	133342	133510	1060	892	97	169	5	0	2e-76	296
L. albus transcriptome	LAGI01_26888	133342	133510	1060	892	97	169	5	0	2e-76	296
L. albus transcriptome	LAGI01_25181	133342	133510	1060	892	97	169	5	0	2e-76	296
L. albus transcriptome	LAGI01_35900	133342	133510	958	790	97	169	5	0	2e-76	296
L. albus transcriptome	LAGI01_30359	133342	133510	958	790	97	169	5	0	2e-76	296
L. albus transcriptome	LAGI01_24144	50130	50289	552	711	98.7	160	2	0	2e-76	296
L. albus transcriptome	LAGI01_21260	66369	66548	494	673	95	180	9	0	7e-76	294
L. albus transcriptome	LAGI01_4799	241135	241343	799	1007	90.9	209	19	0	3e-75	292
L. albus transcriptome	LAGI01_4799	241135	241343	2801	2593	90.9	209	19	0	3e-75	292
L. albus transcriptome	LAGI01_22849	241135	241313	1181	1003	94.9	179	9	0	3e-75	292
L. albus transcriptome	LAGI01_20001	241135	241313	1302	1124	94.9	179	9	0	3e-75	292
L. albus transcriptome	LAGI01_24144	51475	51650	1063	1238	95.4	176	8	0	3e-75	292
L. albus transcriptome	LAGI01_22817	51475	51650	990	815	95.4	176	8	0	3e-75	292
L. albus transcriptome	LAGI01_14059	164113	164302	2538	2349	93.1	190	13	0	1e-74	291
L. albus transcriptome	LAGI01_15755	164113	164302	2424	2235	93.1	190	13	0	1e-74	291
L. albus transcriptome	LAGI01_20954	178369	178564	1114	919	92.3	196	15	0	1e-74	291
L. albus transcriptome	LAGI01_4799	242119	242311	1006	1198	92.7	193	14	0	1e-74	291
L. albus transcriptome	LAGI01_4799	242119	242311	2594	2402	92.7	193	14	0	1e-74	291
L. albus transcriptome	LAGI01_24442	242119	242311	907	715	92.7	193	14	0	1e-74	291
L. albus transcriptome	LAGI01_39593	25335	25515	572	752	94.4	181	10	0	1e-74	291
L. albus transcriptome	LAGI01_6563	250960	251134	1260	1086	95.4	175	8	0	1e-74	291
L. albus transcriptome	LAGI01_5414	250960	251134	1447	1273	95.4	175	8	0	1e-74	291
L. albus transcriptome	LAGI01_12380	7312	7719	27	441	81.7	422	63	14	1e-74	291
L. albus transcriptome	LAGI01_8290	250960	251134	1260	1086	95.4	175	8	0	1e-74	291
L. albus transcriptome	LAGI01_70508	95603	95888	296	11	85.3	287	41	1	1e-74	291
L. albus transcriptome	LAGI01_22788	178370	178564	1112	918	92.3	195	15	0	4e-74	289
L. albus transcriptome	LAGI01_26155	66369	66548	1364	1185	94.4	180	10	0	4e-74	289
L. albus transcriptome	LAGI01_81698	50682	50934	2	249	87.7	253	31	0	4e-74	289
L. albus transcriptome	LAGI01_76828	259096	259257	93	254	97.5	162	4	0	4e-74	289
L. albus transcriptome	LAGI01_70490	259096	259257	173	334	97.5	162	4	0	4e-74	289
L. albus transcriptome	LAGI01_30151	66369	66548	412	591	94.4	180	10	0	4e-74	289
L. albus transcriptome	LAGI01_6189	289225	289913	543	1230	74.1	689	178	0	4e-74	289
L. albus transcriptome	LAGI01_31071	202393	202568	423	248	94.8	176	9	0	2e-73	287
L. albus transcriptome	LAGI01_24937	51475	51650	1033	1208	94.8	176	9	0	2e-73	287
L. albus transcriptome	LAGI01_26865	51475	51650	938	763	94.8	176	9	0	2e-73	287
L. albus transcriptome	LAGI01_24937	50130	50289	522	681	97.5	160	4	0	6e-73	285
L. albus transcriptome	LAGI01_20195	50130	50289	1734	1575	97.5	160	4	0	6e-73	285
L. albus transcriptome	LAGI01_26865	50130	50289	1449	1290	97.5	160	4	0	6e-73	285
L. albus transcriptome	LAGI01_22737	221919	222200	990	709	85.1	283	41	1	2e-72	283
L. albus transcriptome	LAGI01_21760	25335	25513	537	715	93.8	179	11	0	8e-72	281
L. albus transcriptome	LAGI01_17948	25335	25513	537	715	93.8	179	11	0	8e-72	281
L. albus transcriptome	LAGI01_7133	252147	252304	2289	2446	97.4	158	4	0	8e-72	281
L. albus transcriptome	LAGI01_6563	252147	252304	951	794	97.4	158	4	0	8e-72	281
L. albus transcriptome	LAGI01_5414	252147	252304	1138	981	97.4	158	4	0	8e-72	281
L. albus transcriptome	LAGI01_8290	252147	252304	951	794	97.4	158	4	0	8e-72	281
L. albus transcriptome	LAGI01_10001	25335	25513	585	763	93.8	179	11	0	8e-72	281
L. albus transcriptome	LAGI01_5003	250960	251134	1980	2154	94.2	175	10	0	3e-71	279
L. albus transcriptome	LAGI01_39238	25335	25515	900	720	93.3	181	12	0	3e-71	279
L. albus transcriptome	LAGI01_1640	111889	112125	3932	3697	87.7	237	29	0	3e-71	279
L. albus transcriptome	LAGI01_12674	111889	112125	1888	1653	87.7	237	29	0	3e-71	279
L. albus transcriptome	LAGI01_1737	111889	112125	835	1070	87.7	237	29	0	3e-71	279
L. albus transcriptome	LAGI01_39173	25335	25515	898	718	93.3	181	12	0	3e-71	279
L. albus transcriptome	LAGI01_7133	250960	251134	1980	2154	94.2	175	10	0	3e-71	279
L. albus transcriptome	LAGI01_27248	68357	68501	843	699	100	145	0	0	3e-71	279
L. albus transcriptome	LAGI01_91065	241901	242146	14	252	88.2	247	28	1	3e-71	279
L. albus transcriptome	LAGI01_90650	21252	21476	255	31	88	225	27	0	1e-70	277
L. albus transcriptome	LAGI01_31439	198050	198363	1688	1373	83.4	326	42	12	1e-70	277
L. albus transcriptome	LAGI01_5003	245489	245643	743	897	97.4	155	4	0	4e-70	275
L. albus transcriptome	LAGI01_5003	247602	247750	1285	1433	98.6	149	2	0	4e-70	275
L. albus transcriptome	LAGI01_7133	245489	245643	743	897	97.4	155	4	0	4e-70	275
L. albus transcriptome	LAGI01_7133	247602	247750	1285	1433	98.6	149	2	0	4e-70	275
L. albus transcriptome	LAGI01_6563	247602	247750	1955	1807	98.6	149	2	0	4e-70	275
L. albus transcriptome	LAGI01_6563	245489	245643	2497	2343	97.4	155	4	0	4e-70	275
L. albus transcriptome	LAGI01_5414	247602	247750	2142	1994	98.6	149	2	0	4e-70	275
L. albus transcriptome	LAGI01_5414	245489	245643	2684	2530	97.4	155	4	0	4e-70	275
L. albus transcriptome	LAGI01_8290	247602	247750	1955	1807	98.6	149	2	0	4e-70	275
L. albus transcriptome	LAGI01_8290	245489	245643	2497	2343	97.4	155	4	0	4e-70	275
L. albus transcriptome	LAGI01_9900	92348	92568	1214	1437	90.1	224	19	3	4e-70	275
L. albus transcriptome	LAGI01_25458	202121	202286	585	420	95.1	166	8	0	2e-69	273
L. albus transcriptome	LAGI01_31071	202121	202286	585	420	95.1	166	8	0	2e-69	273
L. albus transcriptome	LAGI01_70508	221910	222149	239	1	87	240	31	0	2e-69	273
L. albus transcriptome	LAGI01_81107	198017	198363	51	396	82.1	359	52	12	2e-69	273
L. albus transcriptome	LAGI01_28810	202121	202286	585	420	95.1	166	8	0	2e-69	273
L. albus transcriptome	LAGI01_22204	102248	102412	561	725	95.1	165	8	0	6e-69	271
L. albus transcriptome	LAGI01_93793	260890	261113	2	224	90.3	227	19	3	6e-69	271
L. albus transcriptome	LAGI01_78672	95196	95458	443	182	85.1	263	39	0	6e-69	271
L. albus transcriptome	LAGI01_12103	167061	167209	1540	1392	97.9	149	3	0	2e-68	269
L. albus transcriptome	LAGI01_34334	167061	167209	1185	1333	97.9	149	3	0	2e-68	269
L. albus transcriptome	LAGI01_14059	167061	167209	1416	1268	97.9	149	3	0	2e-68	269
L. albus transcriptome	LAGI01_10580	167061	167209	1605	1457	97.9	149	3	0	2e-68	269
L. albus transcriptome	LAGI01_15755	167061	167209	1416	1268	97.9	149	3	0	2e-68	269
L. albus transcriptome	LAGI01_13867	167061	167209	1071	1219	97.9	149	3	0	2e-68	269
L. albus transcriptome	LAGI01_18217	167061	167209	2067	1919	97.9	149	3	0	2e-68	269
L. albus transcriptome	LAGI01_31915	167061	167209	179	327	97.9	149	3	0	2e-68	269
L. albus transcriptome	LAGI01_34608	167061	167209	1416	1268	97.9	149	3	0	2e-68	269
L. albus transcriptome	LAGI01_39348	167061	167209	1265	1117	97.9	149	3	0	2e-68	269
L. albus transcriptome	LAGI01_7133	252652	252797	2444	2589	98.6	146	2	0	2e-68	269
L. albus transcriptome	LAGI01_6563	252652	252797	796	651	98.6	146	2	0	2e-68	269
L. albus transcriptome	LAGI01_5414	252652	252797	983	838	98.6	146	2	0	2e-68	269
L. albus transcriptome	LAGI01_65403	167061	167209	532	384	97.9	149	3	0	2e-68	269
L. albus transcriptome	LAGI01_53703	167061	167209	844	696	97.9	149	3	0	2e-68	269
L. albus transcriptome	LAGI01_8290	252652	252797	796	651	98.6	146	2	0	2e-68	269
L. albus transcriptome	LAGI01_81230	51645	52035	1	391	80.5	407	63	16	2e-68	269
L. albus transcriptome	LAGI01_14330	221390	221592	1303	1101	89.6	203	21	0	2e-68	269
L. albus transcriptome	LAGI01_21260	68357	68501	1077	1221	98.6	145	2	0	9e-68	267
L. albus transcriptome	LAGI01_22659	68357	68501	1063	919	98.6	145	2	0	9e-68	267
L. albus transcriptome	LAGI01_30151	68357	68501	995	1139	98.6	145	2	0	9e-68	267
L. albus transcriptome	LAGI01_26865	49533	49695	1610	1448	95	163	8	0	9e-68	267
L. albus transcriptome	LAGI01_32239	130544	130916	281	653	79	373	78	0	9e-68	267
L. albus transcriptome	LAGI01_30983	130544	130916	246	618	79	373	78	0	9e-68	267
L. albus transcriptome	LAGI01_29774	130544	130916	292	664	79	373	78	0	9e-68	267
L. albus transcriptome	LAGI01_29599	130544	130916	292	664	79	373	78	0	9e-68	267
L. albus transcriptome	LAGI01_51832	260803	261113	799	1109	85.2	319	39	8	3e-67	266
L. albus transcriptome	LAGI01_22817	54352	54501	301	152	97.3	150	4	0	3e-67	266
L. albus transcriptome	LAGI01_45283	130263	130502	1290	1059	88.8	243	24	3	1e-66	264
L. albus transcriptome	LAGI01_25181	130263	130502	1952	1721	88.8	243	24	3	1e-66	264
L. albus transcriptome	LAGI01_22788	178092	178255	1274	1111	94.5	164	9	0	1e-66	264
L. albus transcriptome	LAGI01_79498	280209	280402	426	233	90.2	194	19	0	1e-66	264
L. albus transcriptome	LAGI01_67187	227469	227705	460	694	87.8	239	27	2	1e-66	264
L. albus transcriptome	LAGI01_38814	221907	222173	948	1211	85	267	40	0	1e-66	264
L. albus transcriptome	LAGI01_20195	49533	49695	1895	1733	94.4	163	9	0	5e-66	262
L. albus transcriptome	LAGI01_15371	92349	92568	778	1000	89.2	223	21	3	5e-66	262
L. albus transcriptome	LAGI01_5003	252898	253047	2935	3084	96.6	150	5	0	2e-65	260
L. albus transcriptome	LAGI01_25458	198696	198851	1382	1227	95.5	156	7	0	2e-65	260
L. albus transcriptome	LAGI01_7133	252898	253047	2588	2737	96.6	150	5	0	2e-65	260
L. albus transcriptome	LAGI01_6563	252898	253047	652	503	96.6	150	5	0	2e-65	260
L. albus transcriptome	LAGI01_5414	252898	253047	839	690	96.6	150	5	0	2e-65	260
L. albus transcriptome	LAGI01_8290	252898	253047	652	503	96.6	150	5	0	2e-65	260
L. albus transcriptome	LAGI01_20195	54352	54501	534	385	96.6	150	5	0	2e-65	260
L. albus transcriptome	LAGI01_57575	130544	130921	292	669	78.5	378	81	0	2e-65	260
L. albus transcriptome	LAGI01_72554	54352	54494	567	425	97.9	143	3	0	7e-65	258
L. albus transcriptome	LAGI01_25458	202393	202568	423	248	92	176	14	0	7e-65	258
L. albus transcriptome	LAGI01_21260	65454	65605	283	434	96	152	6	0	7e-65	258
L. albus transcriptome	LAGI01_30151	65454	65605	201	352	96	152	6	0	7e-65	258
L. albus transcriptome	LAGI01_28810	202393	202568	423	248	92	176	14	0	7e-65	258
L. albus transcriptome	LAGI01_71707	176133	176476	212	555	79.6	344	70	0	7e-65	258
L. albus transcriptome	LAGI01_5003	251328	251466	2152	2290	98.5	139	2	0	3e-64	256
L. albus transcriptome	LAGI01_26155	68357	68501	781	637	97.2	145	4	0	3e-64	256
L. albus transcriptome	LAGI01_4184	43219	43435	356	572	87	217	28	0	3e-64	256
L. albus transcriptome	LAGI01_28180	104298	104537	237	1	85.8	240	34	0	3e-64	256
L. albus transcriptome	LAGI01_7133	251328	251466	2152	2290	98.5	139	2	0	3e-64	256
L. albus transcriptome	LAGI01_6563	251328	251466	1088	950	98.5	139	2	0	3e-64	256
L. albus transcriptome	LAGI01_5414	251328	251466	1275	1137	98.5	139	2	0	3e-64	256
L. albus transcriptome	LAGI01_50452	68357	68501	417	561	97.2	145	4	0	3e-64	256
L. albus transcriptome	LAGI01_8290	251328	251466	1088	950	98.5	139	2	0	3e-64	256
L. albus transcriptome	LAGI01_31439	202121	202286	614	449	93.3	166	11	0	3e-64	256
L. albus transcriptome	LAGI01_25508	130544	130916	265	637	78.5	373	80	0	3e-64	256
L. albus transcriptome	LAGI01_5003	248944	249081	1527	1664	98.5	138	2	0	1e-63	254
L. albus transcriptome	LAGI01_7133	248944	249081	1527	1664	98.5	138	2	0	1e-63	254
L. albus transcriptome	LAGI01_6563	248944	249081	1713	1576	98.5	138	2	0	1e-63	254
L. albus transcriptome	LAGI01_5414	248944	249081	1900	1763	98.5	138	2	0	1e-63	254
L. albus transcriptome	LAGI01_24937	52080	52241	1207	1368	93.8	162	10	0	1e-63	254
L. albus transcriptome	LAGI01_8290	248944	249081	1713	1576	98.5	138	2	0	1e-63	254
L. albus transcriptome	LAGI01_20195	52080	52241	1049	888	93.8	162	10	0	1e-63	254
L. albus transcriptome	LAGI01_24144	52080	52241	1237	1398	93.8	162	10	0	1e-63	254
L. albus transcriptome	LAGI01_22817	52080	52241	816	655	93.8	162	10	0	1e-63	254
L. albus transcriptome	LAGI01_26865	52080	52241	764	603	93.8	162	10	0	1e-63	254
L. albus transcriptome	LAGI01_26888	132394	132542	1260	1112	95.9	149	6	0	4e-63	252
L. albus transcriptome	LAGI01_25181	132394	132542	1260	1112	95.9	149	6	0	4e-63	252
L. albus transcriptome	LAGI01_18307	104332	104587	253	1	84.3	256	40	0	4e-63	252
L. albus transcriptome	LAGI01_30359	132394	132542	1158	1010	95.9	149	6	0	4e-63	252
L. albus transcriptome	LAGI01_12103	168336	168486	952	802	95.3	151	7	0	1e-62	250
L. albus transcriptome	LAGI01_14059	168336	168486	828	678	95.3	151	7	0	1e-62	250
L. albus transcriptome	LAGI01_10580	168336	168486	1017	867	95.3	151	7	0	1e-62	250
L. albus transcriptome	LAGI01_9780	168336	168486	1017	867	95.3	151	7	0	1e-62	250
L. albus transcriptome	LAGI01_15755	168336	168486	828	678	95.3	151	7	0	1e-62	250
L. albus transcriptome	LAGI01_13867	168336	168486	1659	1809	95.3	151	7	0	1e-62	250
L. albus transcriptome	LAGI01_31915	168336	168486	767	917	95.3	151	7	0	1e-62	250
L. albus transcriptome	LAGI01_34608	168336	168486	828	678	95.3	151	7	0	1e-62	250
L. albus transcriptome	LAGI01_32386	168336	168486	875	1025	95.3	151	7	0	1e-62	250
L. albus transcriptome	LAGI01_21260	69285	69541	1342	1589	85.3	259	36	2	1e-62	250
L. albus transcriptome	LAGI01_27248	69285	69541	578	331	85.3	259	36	2	1e-62	250
L. albus transcriptome	LAGI01_22737	94383	94737	1063	706	81.9	360	60	5	1e-62	250
L. albus transcriptome	LAGI01_91340	131155	131312	1	162	94.4	162	5	4	1e-62	250
L. albus transcriptome	LAGI01_75683	174131	174426	29	335	83.2	311	37	15	1e-62	250
L. albus transcriptome	LAGI01_62300	157812	158321	308	819	75.7	512	122	2	1e-62	250
L. albus transcriptome	LAGI01_47035	225625	225756	688	819	99.2	132	1	0	6e-62	248
L. albus transcriptome	LAGI01_104053	252770	252923	157	3	95.4	155	6	1	6e-62	248
L. albus transcriptome	LAGI01_93837	50695	50923	224	1	86.8	229	30	0	6e-62	248
L. albus transcriptome	LAGI01_11948	101934	102196	2471	2201	84.1	272	34	9	2e-61	246
L. albus transcriptome	LAGI01_22659	65454	65605	1857	1706	94.7	152	8	0	2e-61	246
L. albus transcriptome	LAGI01_30151	65178	65369	17	203	90.6	192	18	0	2e-61	246
L. albus transcriptome	LAGI01_22737	95598	95951	1062	708	81.8	358	61	4	2e-61	246
L. albus transcriptome	LAGI01_38814	94430	94697	935	1201	84.3	269	41	1	2e-61	246
L. albus transcriptome	LAGI01_73305	196276	196506	2	233	85.7	232	32	1	2e-61	246
L. albus transcriptome	LAGI01_22849	242119	242311	974	782	88.6	193	22	0	8e-61	244
L. albus transcriptome	LAGI01_15475	242119	242311	1083	1275	88.6	193	22	0	8e-61	244
L. albus transcriptome	LAGI01_20001	242119	242311	1095	903	88.6	193	22	0	8e-61	244
L. albus transcriptome	LAGI01_5414	253524	253800	301	23	84.5	284	37	7	8e-61	244
L. albus transcriptome	LAGI01_22817	50130	50289	1502	1343	93.1	160	11	0	8e-61	244
L. albus transcriptome	LAGI01_30151	69285	69541	1260	1507	84.9	259	37	2	8e-61	244
L. albus transcriptome	LAGI01_49858	259101	259260	151	310	93.1	160	11	0	8e-61	244
L. albus transcriptome	LAGI01_6113	281579	281728	953	1102	94.6	150	8	0	3e-60	242
L. albus transcriptome	LAGI01_6099	281579	281728	2578	2429	94.6	150	8	0	3e-60	242
L. albus transcriptome	LAGI01_24442	243054	243246	200	7	89.1	194	20	1	3e-60	242
L. albus transcriptome	LAGI01_21260	69592	69929	1590	1927	80.9	341	62	3	3e-60	242
L. albus transcriptome	LAGI01_96087	166339	166518	186	7	90	180	18	0	3e-60	242
L. albus transcriptome	LAGI01_5003	243710	243864	60	214	93.5	155	10	0	1e-59	241
L. albus transcriptome	LAGI01_7133	243710	243864	60	214	93.5	155	10	0	1e-59	241
L. albus transcriptome	LAGI01_6563	243710	243864	3180	3026	93.5	155	10	0	1e-59	241
L. albus transcriptome	LAGI01_5414	243710	243864	3367	3213	93.5	155	10	0	1e-59	241
L. albus transcriptome	LAGI01_72500	227645	227802	365	208	93	158	11	0	1e-59	241
L. albus transcriptome	LAGI01_80871	95603	95875	129	398	83.5	274	44	1	4e-59	239
L. albus transcriptome	LAGI01_41753	287997	288946	1110	160	71.1	951	273	1	4e-59	239
L. albus transcriptome	LAGI01_36021	91109	91255	173	27	94.5	147	8	0	2e-58	237
L. albus transcriptome	LAGI01_46486	225625	225756	684	815	97.7	132	3	0	2e-58	237
L. albus transcriptome	LAGI01_36186	225625	225756	608	739	97.7	132	3	0	2e-58	237
L. albus transcriptome	LAGI01_96148	280271	280402	1	132	97.7	132	3	0	2e-58	237
L. albus transcriptome	LAGI01_81873	134466	134686	342	119	85.7	224	29	3	2e-58	237
L. albus transcriptome	LAGI01_38379	25699	25835	720	856	96.3	137	5	0	6e-58	235
L. albus transcriptome	LAGI01_27604	102276	102412	371	507	96.3	137	5	0	6e-58	235
L. albus transcriptome	LAGI01_27723	102276	102412	371	507	96.3	137	5	0	6e-58	235
L. albus transcriptome	LAGI01_26505	102276	102412	392	528	96.3	137	5	0	6e-58	235
L. albus transcriptome	LAGI01_4799	240093	240226	398	531	97	134	4	0	6e-58	235
L. albus transcriptome	LAGI01_22849	240093	240226	1582	1449	97	134	4	0	6e-58	235
L. albus transcriptome	LAGI01_24442	240093	240226	1515	1382	97	134	4	0	6e-58	235
L. albus transcriptome	LAGI01_15475	240093	240226	475	608	97	134	4	0	6e-58	235
L. albus transcriptome	LAGI01_63163	102276	102412	442	578	96.3	137	5	0	6e-58	235
L. albus transcriptome	LAGI01_22659	65178	65369	2041	1855	89.5	192	20	0	6e-58	235
L. albus transcriptome	LAGI01_65695	228352	228512	736	576	91.9	161	13	0	6e-58	235
L. albus transcriptome	LAGI01_18217	166646	166795	2216	2064	94.1	153	6	3	2e-57	233
L. albus transcriptome	LAGI01_31915	166646	166795	30	182	94.1	153	6	3	2e-57	233
L. albus transcriptome	LAGI01_34608	166646	166795	1565	1413	94.1	153	6	3	2e-57	233
L. albus transcriptome	LAGI01_32386	166646	166795	64	216	94.1	153	6	3	2e-57	233
L. albus transcriptome	LAGI01_39348	166646	166795	1414	1262	94.1	153	6	3	2e-57	233
L. albus transcriptome	LAGI01_70780	174550	174768	410	614	87.2	220	27	1	2e-57	233
L. albus transcriptome	LAGI01_65403	166646	166795	681	529	94.1	153	6	3	2e-57	233
L. albus transcriptome	LAGI01_53703	166646	166795	993	841	94.1	153	6	3	2e-57	233
L. albus transcriptome	LAGI01_27248	69592	69921	330	1	80.7	333	61	3	2e-57	233
L. albus transcriptome	LAGI01_81698	51267	51402	248	383	96.3	136	5	0	2e-57	233
L. albus transcriptome	LAGI01_79498	280567	280729	236	74	91.4	163	14	0	2e-57	233
L. albus transcriptome	LAGI01_81786	261515	261751	310	99	86.4	237	32	0	2e-57	233
L. albus transcriptome	LAGI01_72750	202391	202568	443	266	89.3	178	19	0	2e-57	233
L. albus transcriptome	LAGI01_59720	261515	261751	629	840	86.4	237	32	0	2e-57	233
L. albus transcriptome	LAGI01_5003	249172	249294	1664	1786	99.1	123	1	0	9e-57	231
L. albus transcriptome	LAGI01_7133	249172	249294	1664	1786	99.1	123	1	0	9e-57	231
L. albus transcriptome	LAGI01_6563	249172	249294	1576	1454	99.1	123	1	0	9e-57	231
L. albus transcriptome	LAGI01_5414	249172	249294	1763	1641	99.1	123	1	0	9e-57	231
L. albus transcriptome	LAGI01_8290	249172	249294	1576	1454	99.1	123	1	0	9e-57	231
L. albus transcriptome	LAGI01_33787	225625	225756	688	819	96.9	132	4	0	9e-57	231
L. albus transcriptome	LAGI01_63087	104110	104359	537	803	83.5	267	27	17	9e-57	231
L. albus transcriptome	LAGI01_18307	101934	102177	1891	1641	83.7	252	33	8	3e-56	229
L. albus transcriptome	LAGI01_50452	68022	68204	240	418	90.1	183	18	0	3e-56	229
L. albus transcriptome	LAGI01_80871	94379	94660	120	397	83	283	47	1	3e-56	229
L. albus transcriptome	LAGI01_18307	103339	103462	675	552	98.3	124	2	0	1e-55	227
L. albus transcriptome	LAGI01_6113	280567	280729	792	954	90.7	163	15	0	1e-55	227
L. albus transcriptome	LAGI01_6099	280567	280729	2739	2577	90.7	163	15	0	1e-55	227
L. albus transcriptome	LAGI01_20195	51267	51402	1353	1218	95.5	136	6	0	1e-55	227
L. albus transcriptome	LAGI01_24144	51267	51402	933	1068	95.5	136	6	0	1e-55	227
L. albus transcriptome	LAGI01_22817	51267	51402	1120	985	95.5	136	6	0	1e-55	227
L. albus transcriptome	LAGI01_69745	102018	102177	278	437	91.2	160	14	0	1e-55	227
L. albus transcriptome	LAGI01_16132	157386	157763	2223	1823	78.9	403	60	25	1e-55	227
L. albus transcriptome	LAGI01_45283	131396	131551	161	6	91.6	156	13	0	5e-55	225
L. albus transcriptome	LAGI01_6113	282612	282829	1435	1651	85.3	218	32	0	5e-55	225
L. albus transcriptome	LAGI01_6099	282612	282829	2096	1880	85.3	218	32	0	5e-55	225
L. albus transcriptome	LAGI01_59207	282612	282829	844	628	85.3	218	32	0	5e-55	225
L. albus transcriptome	LAGI01_38004	225625	225756	623	754	96.2	132	5	0	5e-55	225
L. albus transcriptome	LAGI01_74014	261515	261701	86	269	89.3	187	20	0	5e-55	225
L. albus transcriptome	LAGI01_65296	198703	198851	201	56	93.9	149	9	0	5e-55	225
L. albus transcriptome	LAGI01_57001	259102	259251	851	702	92.6	150	11	0	5e-55	225
L. albus transcriptome	LAGI01_4184	43001	43137	218	354	94.8	137	7	0	2e-54	223
L. albus transcriptome	LAGI01_8290	244019	244229	2898	2692	87.2	212	26	1	2e-54	223
L. albus transcriptome	LAGI01_67038	55645	56247	96	689	76.6	621	127	18	2e-54	223
L. albus transcriptome	LAGI01_24937	51267	51402	903	1038	94.8	136	7	0	7e-54	221
L. albus transcriptome	LAGI01_21260	68606	68732	1219	1345	96.8	127	4	0	7e-54	221
L. albus transcriptome	LAGI01_47035	224716	224869	537	690	91.5	154	13	0	7e-54	221
L. albus transcriptome	LAGI01_24144	49563	49695	421	553	95.4	133	6	0	7e-54	221
L. albus transcriptome	LAGI01_30151	68606	68732	1137	1263	96.8	127	4	0	7e-54	221
L. albus transcriptome	LAGI01_26865	51267	51402	1068	933	94.8	136	7	0	7e-54	221
L. albus transcriptome	LAGI01_49858	261042	261165	499	622	97.5	124	3	0	7e-54	221
L. albus transcriptome	LAGI01_29159	104332	104537	203	1	85.9	206	29	0	3e-53	219
L. albus transcriptome	LAGI01_11948	104332	104537	203	1	85.9	206	29	0	3e-53	219
L. albus transcriptome	LAGI01_32406	104332	104537	203	1	85.9	206	29	0	3e-53	219
L. albus transcriptome	LAGI01_71160	236668	236872	391	606	86.5	216	18	11	3e-53	219
L. albus transcriptome	LAGI01_35900	132394	132542	1158	1010	91.9	149	12	0	1e-52	217
L. albus transcriptome	LAGI01_29843	61789	61930	168	28	94.3	142	8	0	1e-52	217
L. albus transcriptome	LAGI01_31439	202393	202568	452	277	88	176	21	0	1e-52	217
L. albus transcriptome	LAGI01_82651	242087	242289	205	1	85.8	205	27	2	1e-52	217
L. albus transcriptome	LAGI01_39338	196248	196504	467	723	82.5	258	44	1	1e-52	217
L. albus transcriptome	LAGI01_13721	60394	60523	852	723	95.3	130	6	0	4e-52	216
L. albus transcriptome	LAGI01_27719	60394	60523	1013	1142	95.3	130	6	0	4e-52	216
L. albus transcriptome	LAGI01_46978	228765	228993	171	399	82.9	229	39	0	4e-52	216
L. albus transcriptome	LAGI01_35314	228765	228993	896	668	82.9	229	39	0	4e-52	216
L. albus transcriptome	LAGI01_39136	133342	133510	849	681	88.7	169	19	0	4e-52	216
L. albus transcriptome	LAGI01_22659	68606	68732	921	795	96	127	5	0	4e-52	216
L. albus transcriptome	LAGI01_46486	224716	224869	533	686	90.9	154	14	0	4e-52	216
L. albus transcriptome	LAGI01_33787	224716	224869	537	690	90.9	154	14	0	4e-52	216
L. albus transcriptome	LAGI01_38004	224716	224869	472	625	90.9	154	14	0	4e-52	216
L. albus transcriptome	LAGI01_36186	224716	224869	457	610	90.9	154	14	0	4e-52	216
L. albus transcriptome	LAGI01_27248	68606	68732	701	575	96	127	5	0	4e-52	216
L. albus transcriptome	LAGI01_27248	65190	65368	1809	1636	89.3	179	19	0	4e-52	216
L. albus transcriptome	LAGI01_22817	49563	49695	1633	1501	94.7	133	7	0	4e-52	216
L. albus transcriptome	LAGI01_71160	233104	233260	1	157	90.4	157	15	0	4e-52	216
L. albus transcriptome	LAGI01_101881	17913	18072	8	167	90	160	16	0	4e-52	216
L. albus transcriptome	LAGI01_73779	133342	133510	496	328	88.7	169	19	0	4e-52	216
L. albus transcriptome	LAGI01_15897	14233	14358	1422	1547	96	126	5	0	1e-51	214
L. albus transcriptome	LAGI01_12380	14233	14358	1672	1797	96	126	5	0	1e-51	214
L. albus transcriptome	LAGI01_70490	260225	260347	406	528	95.9	123	5	0	1e-51	214
L. albus transcriptome	LAGI01_26865	54352	54498	249	103	91.8	147	12	0	1e-51	214
L. albus transcriptome	LAGI01_72033	196276	196485	587	378	84.2	210	33	0	1e-51	214
L. albus transcriptome	LAGI01_1640	112131	112385	2620	2362	81.4	259	44	4	6e-51	212
L. albus transcriptome	LAGI01_12674	112131	112385	575	317	81.4	259	44	4	6e-51	212
L. albus transcriptome	LAGI01_1737	112131	112385	2148	2406	81.4	259	44	4	6e-51	212
L. albus transcriptome	LAGI01_26155	68606	68733	639	512	95.3	128	6	0	6e-51	212
L. albus transcriptome	LAGI01_39173	25699	25835	715	579	93.4	137	9	0	6e-51	212
L. albus transcriptome	LAGI01_25458	200127	200248	836	715	96.7	122	4	0	6e-51	212
L. albus transcriptome	LAGI01_31071	200127	200248	836	715	96.7	122	4	0	6e-51	212
L. albus transcriptome	LAGI01_50452	68606	68733	559	686	95.3	128	6	0	6e-51	212
L. albus transcriptome	LAGI01_62753	200127	200248	478	599	96.7	122	4	0	6e-51	212
L. albus transcriptome	LAGI01_31439	200127	200248	865	744	96.7	122	4	0	6e-51	212
L. albus transcriptome	LAGI01_28810	200127	200248	836	715	96.7	122	4	0	6e-51	212
L. albus transcriptome	LAGI01_104895	199944	200093	3	153	92	151	11	1	6e-51	212
L. albus transcriptome	LAGI01_28034	200127	200248	930	809	96.7	122	4	0	6e-51	212
L. albus transcriptome	LAGI01_700	112131	112385	5203	4945	81.4	259	44	4	6e-51	212
L. luteus transcriptome	l0itg53791	165835	166410	4	579	95.8	576	24	0	0.0	969
L. luteus transcriptome	l0itg32603	17801	18475	698	27	91.8	676	54	1	0.0	954
L. luteus transcriptome	l0itg01833	95024	95951	1020	110	85.6	931	131	3	0.0	931
L. luteus transcriptome	l0itg01829	95024	95951	1255	347	85	931	136	3	0.0	902
L. luteus transcriptome	l0itg44204	21916	22508	4	596	93.1	597	37	4	0.0	892
L. luteus transcriptome	l0itg09995	24182	24769	1258	681	93.3	588	39	0	0.0	877
L. luteus transcriptome	l0itg10001	24182	24769	1007	430	93.3	588	39	0	0.0	877
L. luteus transcriptome	l0itg09999	24182	24769	1060	483	93.3	588	39	0	0.0	877
L. luteus transcriptome	l0itg09997	24182	24769	1205	628	93.3	588	39	0	0.0	877
L. luteus transcriptome	l0itg01832	95041	95951	1031	110	84.4	933	123	22	0.0	862
L. luteus transcriptome	l0itg01834	95101	95951	973	110	85.2	873	107	22	0.0	858
L. luteus transcriptome	l0itg01830	95041	95951	1266	347	83.9	933	128	22	0.0	833
L. luteus transcriptome	l0itg01831	95101	95951	1208	347	84.6	873	112	22	0.0	829
L. luteus transcriptome	l0itg01851	95024	95928	946	53	84	909	141	4	0.0	825
L. luteus transcriptome	l0itg01838	95024	95938	1059	144	83.3	931	139	16	0.0	810
L. luteus transcriptome	l0itg01842	95024	95938	1059	144	83.1	931	141	16	0.0	798
L. luteus transcriptome	l0itg01856	95024	95886	853	9	83.7	866	138	3	0.0	775
L. luteus transcriptome	l0itg01840	95144	95951	902	110	84.7	812	120	4	0.0	769
L. luteus transcriptome	l0itg01841	95041	95938	1070	144	82.2	933	131	35	0.0	740
L. luteus transcriptome	l0itg01836	95144	95951	1137	347	84.1	812	125	4	0.0	740
L. luteus transcriptome	l0itg01835	95101	95938	1012	144	82.8	873	115	35	0.0	737
L. luteus transcriptome	l0itg01837	95041	95938	1070	144	81.9	933	133	35	0.0	729
L. luteus transcriptome	l0itg01839	95101	95938	1012	144	82.5	873	117	35	0.0	725
L. luteus transcriptome	l0itg47357	232982	233460	479	1	93.5	480	30	1	0.0	725
L. luteus transcriptome	l0itg48877	17801	18311	2	511	91.6	515	39	4	0.0	714
L. luteus transcriptome	l0itg06870	69285	69795	1167	1656	91.4	512	43	1	0.0	702
L. luteus transcriptome	l0itg06868	69285	69795	1167	1656	91.4	512	43	1	0.0	702
L. luteus transcriptome	l0itg07385	242497	242884	745	358	97.6	388	9	0	0.0	694
L. luteus transcriptome	l0itg07388	242497	242884	745	358	97.6	388	9	0	0.0	694
L. luteus transcriptome	l0itg56391	262592	263313	208	931	86.1	739	85	17	0.0	689
L. luteus transcriptome	l0itg01859	95144	95928	828	53	82.9	790	130	5	0.0	664
L. luteus transcriptome	l0itg09997	25335	25835	628	111	89.7	518	36	17	0.0	652
L. luteus transcriptome	l0itg01846	95144	95938	941	144	82.1	812	128	17	0.0	648
L. luteus transcriptome	l0itg01845	95144	95938	941	144	81.8	812	130	17	2e-179	637
L. luteus transcriptome	l0itg09998	25335	25835	628	111	88.4	518	43	17	8e-172	612
L. luteus transcriptome	l0itg07389	242497	242902	642	237	92.3	406	31	0	6e-169	602
L. luteus transcriptome	l0itg01863	95144	95886	732	9	82	745	132	2	5e-166	592
L. luteus transcriptome	l0itg13258	102517	102954	607	1046	90.4	440	40	2	1e-163	585
L. luteus transcriptome	l0itg13260	102516	102954	520	960	90.2	441	41	2	1e-162	581
L. luteus transcriptome	l0itg07384	241135	241561	429	4	90.3	427	41	0	8e-161	575
L. luteus transcriptome	l0itg32040	176128	176476	1123	775	93.9	349	21	0	3e-153	550
L. luteus transcriptome	l0itg06457	43002	43435	711	278	89.9	436	42	2	4e-152	546
L. luteus transcriptome	l0itg09995	25335	25767	681	232	89.1	450	32	17	1e-151	544
L. luteus transcriptome	l0itg13260	101798	102180	3	389	93	388	22	5	5e-151	542
L. luteus transcriptome	l0itg48900	141024	141553	6	532	85.2	530	78	0	2e-150	540
L. luteus transcriptome	l0itg07387	241153	241561	411	4	89.9	409	41	0	2e-150	540
L. luteus transcriptome	l0itg06456	43001	43435	713	278	89.2	437	45	2	2e-150	540
L. luteus transcriptome	l0itg26154	17817	18255	642	198	87.8	445	48	6	1e-148	535
L. luteus transcriptome	l0itg26153	17817	18255	819	375	87.8	445	48	6	1e-148	535
L. luteus transcriptome	l0itg47084	17817	18255	624	180	87.4	445	50	6	3e-145	523
L. luteus transcriptome	l0itg09388	198023	198363	1	345	93.9	346	16	5	7e-143	515
L. luteus transcriptome	l0itg09387	198023	198363	1	345	93.9	346	16	5	7e-143	515
L. luteus transcriptome	l0itg01844	95369	95951	676	110	83.4	585	95	2	1e-140	508
L. luteus transcriptome	l0itg25492	111261	111766	223	734	85.3	512	69	6	2e-139	504
L. luteus transcriptome	l0itg09996	25335	25767	681	232	87.5	450	39	17	2e-139	504
L. luteus transcriptome	l0itg18917	45008	45482	440	915	85.2	476	69	1	8e-139	502
L. luteus transcriptome	l0itg17897	59340	59630	9	299	96.5	291	10	0	8e-139	502
L. luteus transcriptome	l0itg27944	17817	18255	592	148	86.5	445	54	6	3e-138	500
L. luteus transcriptome	l0itg17855	248871	249233	360	2	90.9	363	33	0	1e-137	498
L. luteus transcriptome	l0itg48986	111271	111894	303	924	81.1	625	117	1	6e-136	492
L. luteus transcriptome	l0itg17846	279915	280402	993	516	84.6	488	75	0	3e-134	487
L. luteus transcriptome	l0itg56241	11250	11547	460	162	95.3	299	13	1	1e-133	485
L. luteus transcriptome	l0itg01843	95369	95951	911	347	82.5	585	100	2	7e-132	479
L. luteus transcriptome	l0itg07385	238536	238822	1825	1539	95.1	287	14	0	1e-129	471
L. luteus transcriptome	l0itg07388	238536	238822	1538	1252	95.1	287	14	0	1e-129	471
L. luteus transcriptome	l0itg07389	238536	238822	1722	1436	95.1	287	14	0	1e-129	471
L. luteus transcriptome	l0itg07384	238536	238822	1114	828	95.1	287	14	0	1e-129	471
L. luteus transcriptome	l0itg07387	238536	238822	827	541	95.1	287	14	0	1e-129	471
L. luteus transcriptome	l0itg08665	2215	2682	582	108	85.5	477	60	9	1e-129	471
L. luteus transcriptome	l0itg07386	238536	238822	820	534	95.1	287	14	0	1e-129	471
L. luteus transcriptome	l0itg45403	95045	95573	516	1	84.1	531	82	2	5e-129	469
L. luteus transcriptome	l0itg08664	2215	2681	611	138	85.5	476	60	9	5e-129	469
L. luteus transcriptome	l0itg11871	123267	123623	755	399	89.3	357	38	0	2e-128	467
L. luteus transcriptome	l0itg01852	95101	95461	397	40	89.7	361	37	0	1e-126	462
L. luteus transcriptome	l0itg30909	111407	111872	7	471	84.5	467	71	1	2e-124	454
L. luteus transcriptome	l0itg56314	130532	130916	1257	873	87	385	50	0	8e-124	452
L. luteus transcriptome	l0itg11872	123266	123623	756	399	88.2	358	42	0	5e-122	446
L. luteus transcriptome	l0itg39161	226134	226403	670	938	95.9	270	11	0	5e-122	446
L. luteus transcriptome	l0itg01853	95041	95461	457	40	87.2	423	52	2	2e-121	444
L. luteus transcriptome	l0itg53711	232983	233377	65	459	86.8	396	51	1	7e-121	442
L. luteus transcriptome	l0itg46315	232983	233257	200	474	94.5	275	15	0	7e-121	442
L. luteus transcriptome	l0itg25209	167111	167504	41	432	87.6	397	46	3	7e-121	442
L. luteus transcriptome	l0itg08666	2215	2696	1070	576	84.1	497	64	15	7e-121	442
L. luteus transcriptome	l0itg07385	240697	240922	1411	1186	100	226	0	0	1e-118	435
L. luteus transcriptome	l0itg07384	240697	240922	700	475	100	226	0	0	1e-118	435
L. luteus transcriptome	l0itg07386	240697	240922	406	181	100	226	0	0	1e-118	435
L. luteus transcriptome	l0itg37912	133958	134382	20	446	84.8	430	60	5	3e-112	414
L. luteus transcriptome	l0itg15806	261515	261751	633	868	97	237	7	0	7e-110	406
L. luteus transcriptome	l0itg14869	95290	95868	6	583	80.6	594	100	15	9e-109	402
L. luteus transcriptome	l0itg06459	43001	43353	354	2	87.2	354	44	1	9e-109	402
L. luteus transcriptome	l0itg01857	95101	95442	366	25	87.7	343	41	1	1e-107	398
L. luteus transcriptome	l0itg01848	95369	95938	715	144	79.8	585	103	15	4e-104	387
L. luteus transcriptome	l0itg01858	95041	95442	423	25	85.6	404	56	2	2e-103	385
L. luteus transcriptome	l0itg08344	111580	111894	1151	837	87.6	315	39	0	2e-102	381
L. luteus transcriptome	l0itg08342	111580	111894	2137	1823	87.6	315	39	0	2e-102	381
L. luteus transcriptome	l0itg08340	111580	111894	2024	1710	87.6	315	39	0	2e-102	381
L. luteus transcriptome	l0itg44986	253127	253365	675	921	94.3	248	5	9	3e-101	377
L. luteus transcriptome	l0itg01849	95369	95938	715	144	79.4	585	105	15	1e-100	375
L. luteus transcriptome	l0itg50223	203262	203745	3	494	81.9	499	75	15	5e-100	373
L. luteus transcriptome	l0itg08185	157790	158824	1067	28	73.3	1040	272	5	5e-100	373
L. luteus transcriptome	l0itg24490	232983	233247	147	411	90.9	265	24	0	2e-99	371
L. luteus transcriptome	l0itg01829	94384	94737	693	345	85.6	355	50	1	7e-99	369
L. luteus transcriptome	l0itg01830	94384	94737	693	345	85.6	355	50	1	7e-99	369
L. luteus transcriptome	l0itg01831	94384	94737	693	345	85.6	355	50	1	7e-99	369
L. luteus transcriptome	l0itg01836	94384	94737	693	345	85.6	355	50	1	7e-99	369
L. luteus transcriptome	l0itg01843	94384	94737	693	345	85.6	355	50	1	7e-99	369
L. luteus transcriptome	l0itg06503	1751	2221	4	467	83.5	479	71	8	7e-99	369
L. luteus transcriptome	l0itg07389	240697	240904	1308	1101	97.1	208	6	0	9e-98	365
L. luteus transcriptome	l0itg45104	111538	111894	5	360	84.8	357	54	0	9e-98	365
L. luteus transcriptome	l0itg01850	94392	94737	685	345	85.5	347	49	1	5e-96	360
L. luteus transcriptome	l0itg01833	94384	94735	458	110	85.5	354	49	2	2e-95	358
L. luteus transcriptome	l0itg01832	94384	94735	458	110	85.5	354	49	2	2e-95	358
L. luteus transcriptome	l0itg01834	94384	94735	458	110	85.5	354	49	2	2e-95	358
L. luteus transcriptome	l0itg01840	94384	94735	458	110	85.5	354	49	2	2e-95	358
L. luteus transcriptome	l0itg01844	94384	94735	458	110	85.5	354	49	2	2e-95	358
L. luteus transcriptome	l0itg54032	94845	95306	459	4	81.1	462	87	0	2e-95	358
L. luteus transcriptome	l0itg16921	1669	2210	41	585	80.4	558	93	16	2e-95	358
L. luteus transcriptome	l0itg01860	94384	94737	693	345	85	355	52	1	2e-95	358
L. luteus transcriptome	l0itg25208	167275	167504	234	461	94.3	230	13	0	2e-95	358
L. luteus transcriptome	l0itg01847	95603	95951	453	110	85.7	350	49	1	7e-95	356
L. luteus transcriptome	l0itg01861	95598	95951	458	110	85.3	355	51	1	3e-94	354
L. luteus transcriptome	l0itg07385	241135	241343	1140	932	95.6	209	9	0	4e-93	350
L. luteus transcriptome	l0itg01847	94392	94735	450	110	85.5	346	48	2	2e-92	348
L. luteus transcriptome	l0itg34662	111261	111612	387	33	85.4	357	47	5	2e-92	348
L. luteus transcriptome	l0itg01861	94384	94735	458	110	85	354	51	2	6e-92	346
L. luteus transcriptome	l0itg07385	242119	242311	933	741	97.4	193	5	0	8e-91	342
L. luteus transcriptome	l0itg07388	242119	242311	933	741	97.4	193	5	0	8e-91	342
L. luteus transcriptome	l0itg17896	61231	61613	381	765	83.5	390	57	7	8e-91	342
L. luteus transcriptome	l0itg14868	95290	95716	6	418	82.7	429	72	2	3e-90	341
L. luteus transcriptome	l0itg47585	95290	95716	13	458	80.7	447	66	20	2e-88	335
L. luteus transcriptome	l0itg32040	179786	180023	237	1	91.5	238	20	0	6e-88	333
L. luteus transcriptome	l0itg46310	95040	95325	761	477	87.4	286	36	0	6e-88	333
L. luteus transcriptome	l0itg10001	25335	25518	430	247	97.8	184	4	0	2e-87	331
L. luteus transcriptome	l0itg09999	25335	25518	483	300	97.8	184	4	0	2e-87	331
L. luteus transcriptome	l0itg06870	66369	66548	319	498	98.3	180	3	0	9e-87	329
L. luteus transcriptome	l0itg06868	66369	66548	319	498	98.3	180	3	0	9e-87	329
L. luteus transcriptome	l0itg42491	232983	233246	234	497	88.2	264	31	0	9e-87	329
L. luteus transcriptome	l0itg40797	158519	159519	998	3	74	1004	258	3	9e-87	329
L. luteus transcriptome	l0itg36330	226135	226341	480	686	94.2	207	12	0	9e-87	329
L. luteus transcriptome	l0itg01850	95603	95951	688	347	84.2	350	54	1	4e-86	327
L. luteus transcriptome	l0itg01860	95598	95951	693	347	83.9	355	56	1	1e-85	325
L. luteus transcriptome	l0itg06501	1751	2221	6	469	82.2	479	77	8	1e-85	325
L. luteus transcriptome	l0itg38766	141103	141544	5	446	79.4	442	91	0	1e-85	325
L. luteus transcriptome	l0itg54508	94902	95218	1	314	85.1	317	47	0	7e-84	319
L. luteus transcriptome	l0itg22554	63434	63831	547	155	82.6	398	69	0	7e-84	319
L. luteus transcriptome	l0itg17854	250430	250604	175	1	98.2	175	3	0	7e-84	319
L. luteus transcriptome	l0itg13611	49433	49695	1537	1265	88.4	276	19	13	3e-83	317
L. luteus transcriptome	l0itg08667	2215	2515	514	207	86	309	35	8	3e-83	317
L. luteus transcriptome	l0itg06872	66369	66548	319	498	97.2	180	5	0	3e-83	317
L. luteus transcriptome	l0itg06458	43192	43435	522	278	89.7	245	24	1	3e-83	317
L. luteus transcriptome	l0itg08181	158123	158829	922	217	75.1	708	175	1	3e-83	317
L. luteus transcriptome	l0itg07388	241153	241343	1122	932	95.2	191	9	0	1e-82	316
L. luteus transcriptome	l0itg32040	178092	178284	621	429	94.8	193	10	0	4e-82	314
L. luteus transcriptome	l0itg01829	221910	222200	631	348	85.5	291	42	0	2e-80	308
L. luteus transcriptome	l0itg01830	221910	222200	631	348	85.5	291	42	0	2e-80	308
L. luteus transcriptome	l0itg01831	221910	222200	631	348	85.5	291	42	0	2e-80	308
L. luteus transcriptome	l0itg01836	221910	222200	631	348	85.5	291	42	0	2e-80	308
L. luteus transcriptome	l0itg01843	221910	222200	631	348	85.5	291	42	0	2e-80	308
L. luteus transcriptome	l0itg01850	221910	222200	631	348	85.5	291	42	0	2e-80	308
L. luteus transcriptome	l0itg10277	1668	2216	203	726	80.4	557	101	8	2e-80	308
L. luteus transcriptome	l0itg20561	141659	141987	486	153	84.4	335	46	6	8e-80	306
L. luteus transcriptome	l0itg15798	289321	289812	26	517	78	493	107	1	8e-80	306
L. luteus transcriptome	l0itg13611	51475	51650	755	580	96.5	176	6	0	3e-79	304
L. luteus transcriptome	l0itg29611	111285	111582	595	894	85.3	300	42	2	3e-79	304
L. luteus transcriptome	l0itg13612	51475	51650	755	580	96.5	176	6	0	3e-79	304
L. luteus transcriptome	l0itg01833	221910	222200	396	111	85.2	291	43	0	1e-78	302
L. luteus transcriptome	l0itg01832	221910	222200	396	111	85.2	291	43	0	1e-78	302
L. luteus transcriptome	l0itg01834	221910	222200	396	111	85.2	291	43	0	1e-78	302
L. luteus transcriptome	l0itg01840	221910	222200	396	111	85.2	291	43	0	1e-78	302
L. luteus transcriptome	l0itg01844	221910	222200	396	111	85.2	291	43	0	1e-78	302
L. luteus transcriptome	l0itg01847	221910	222200	396	111	85.2	291	43	0	1e-78	302
L. luteus transcriptome	l0ctg47282	111901	112405	581	91	80.2	507	98	2	1e-78	302
L. luteus transcriptome	l0itg08180	158123	158830	863	157	74.7	709	178	1	1e-78	302
L. luteus transcriptome	l0itg52206	2215	2557	101	455	83.1	356	47	13	4e-78	300
L. luteus transcriptome	l0itg27245	1742	2216	521	56	80.1	483	88	8	2e-77	298
L. luteus transcriptome	l0itg08527	63421	63824	1083	680	81.3	407	73	3	6e-77	296
L. luteus transcriptome	l0itg08526	63421	63824	985	582	81.3	407	73	3	6e-77	296
L. luteus transcriptome	l0itg08525	63421	63824	1051	648	81.3	407	73	3	6e-77	296
L. luteus transcriptome	l0itg08524	63421	63824	1175	772	81.3	407	73	3	6e-77	296
L. luteus transcriptome	l0itg08523	63421	63824	1124	721	81.3	407	73	3	6e-77	296
L. luteus transcriptome	l0itg08522	63421	63824	1077	674	81.3	407	73	3	6e-77	296
L. luteus transcriptome	l0itg08521	63421	63824	1143	740	81.3	407	73	3	6e-77	296
L. luteus transcriptome	l0itg08520	63421	63824	1216	813	81.3	407	73	3	6e-77	296
L. luteus transcriptome	l0itg22054	94384	94840	966	529	79.5	459	92	2	9e-76	292
L. luteus transcriptome	l0itg07389	242119	242311	830	638	92.7	193	14	0	4e-75	291
L. luteus transcriptome	l0itg32040	178369	178564	431	236	92.3	196	15	0	4e-75	291
L. luteus transcriptome	l0itg10002	25335	25518	430	247	94	184	11	0	4e-75	291
L. luteus transcriptome	l0itg10000	25335	25518	483	300	94	184	11	0	4e-75	291
L. luteus transcriptome	l0itg06507	1751	2211	4	445	81.2	469	80	8	1e-74	289
L. luteus transcriptome	l0itg17854	248871	249081	502	296	90.9	211	19	0	5e-74	287
L. luteus transcriptome	l0itg04414	64007	64443	574	110	81.1	468	57	31	5e-74	287
L. luteus transcriptome	l0itg04413	64007	64443	574	110	81.1	468	57	31	5e-74	287
L. luteus transcriptome	l0itg04411	64007	64443	574	110	81.1	468	57	31	5e-74	287
L. luteus transcriptome	l0itg04412	64007	64443	574	110	81.1	468	57	31	5e-74	287
L. luteus transcriptome	l0itg17897	61320	61613	701	997	84.7	301	39	7	2e-73	285
L. luteus transcriptome	l0itg01860	221910	222200	631	348	84.1	291	46	0	2e-73	285
L. luteus transcriptome	l0itg49850	256718	257095	396	20	81	379	71	1	2e-73	285
L. luteus transcriptome	l0itg18918	45005	45218	437	650	89.7	214	22	0	2e-73	285
L. luteus transcriptome	l0itg30349	159944	160469	655	130	76	526	126	0	2e-73	285
L. luteus transcriptome	l0itg18418	62406	62737	257	595	84.4	341	44	9	7e-73	283
L. luteus transcriptome	l0itg39161	223147	223369	2	216	89.2	223	24	0	3e-72	281
L. luteus transcriptome	l0itg44986	252147	252304	228	385	97.4	158	4	0	3e-72	281
L. luteus transcriptome	l0itg44986	252652	252797	383	528	100	146	0	0	3e-72	281
L. luteus transcriptome	l0itg54637	95484	95837	413	63	81.3	354	66	0	3e-72	281
L. luteus transcriptome	l0itg09288	141663	141985	628	302	82.5	327	53	4	3e-72	281
L. luteus transcriptome	l0itg01861	221910	222200	396	111	83.8	291	47	0	1e-71	279
L. luteus transcriptome	l0itg14870	95380	95868	1	520	77.7	522	83	33	4e-71	277
L. luteus transcriptome	l0itg07389	241135	241343	1037	829	89.4	209	22	0	1e-70	275
L. luteus transcriptome	l0itg13613	51475	51647	755	583	94.2	173	10	0	1e-70	275
L. luteus transcriptome	l0itg26854	2371	2698	173	507	82.7	336	50	8	6e-70	273
L. luteus transcriptome	l0itg24489	233052	233247	158	353	90.8	196	18	0	6e-70	273
L. luteus transcriptome	l0itg44363	158900	159642	69	809	73.4	743	197	0	6e-70	273
L. luteus transcriptome	l0itg01851	94384	94713	384	52	82.2	333	56	3	2e-69	271
L. luteus transcriptome	l0itg01859	94384	94713	384	52	82.2	333	56	3	2e-69	271
L. luteus transcriptome	l0itg09998	24469	24766	939	631	83.4	309	40	11	2e-69	271
L. luteus transcriptome	l0itg09996	24469	24766	992	684	83.4	309	40	11	2e-69	271
L. luteus transcriptome	l0itg44986	252898	253047	527	676	98	150	3	0	2e-69	271
L. luteus transcriptome	l0itg10002	24469	24766	741	433	83.4	309	40	11	2e-69	271
L. luteus transcriptome	l0itg10000	24469	24766	794	486	83.4	309	40	11	2e-69	271
L. luteus transcriptome	l0itg13613	50130	50288	1266	1108	96.2	159	6	0	2e-69	271
L. luteus transcriptome	l0itg06870	68356	68501	901	1046	98.6	146	2	0	8e-69	269
L. luteus transcriptome	l0itg06868	68356	68501	901	1046	98.6	146	2	0	8e-69	269
L. luteus transcriptome	l0itg07386	241006	241186	180	1	93.3	181	12	0	8e-69	269
L. luteus transcriptome	l0itg04370	159168	159837	2357	1689	74.3	671	171	1	8e-69	269
L. luteus transcriptome	l0itg04368	159168	159837	2357	1689	74.3	671	171	1	8e-69	269
L. luteus transcriptome	l0itg01657	63421	63667	726	974	88	250	27	3	8e-69	269
L. luteus transcriptome	l0itg01656	63421	63667	726	974	88	250	27	3	8e-69	269
L. luteus transcriptome	l0itg13611	50130	50289	1266	1107	95.6	160	7	0	3e-68	267
L. luteus transcriptome	l0itg13612	50130	50289	1266	1107	95.6	160	7	0	3e-68	267
L. luteus transcriptome	l0itg45826	95605	95954	557	907	82.5	355	57	5	3e-68	267
L. luteus transcriptome	l0itg24099	158122	158753	750	118	74.2	633	162	1	3e-68	267
L. luteus transcriptome	l0itg06506	1751	2211	6	448	80.2	461	91	0	1e-67	266
L. luteus transcriptome	l0itg37851	203517	203743	329	104	87.6	227	28	0	1e-67	266
L. luteus transcriptome	l0itg16115	141662	141986	36	360	82.6	328	54	3	4e-67	264
L. luteus transcriptome	l0itg39161	224716	224869	387	540	96.1	154	6	0	2e-66	262
L. luteus transcriptome	l0itg37734	92786	93343	8	543	77.4	562	123	4	2e-66	262
L. luteus transcriptome	l0itg21150	125729	126008	686	407	82.8	280	48	0	2e-66	262
L. luteus transcriptome	l0itg21149	125729	126008	686	407	82.8	280	48	0	2e-66	262
L. luteus transcriptome	l0itg18253	1649	1925	123	396	84.1	277	44	0	6e-66	260
L. luteus transcriptome	l0itg09286	141663	141985	560	231	81.8	330	53	7	6e-66	260
L. luteus transcriptome	l0itg01662	63438	63667	292	523	88.8	233	23	3	6e-66	260
L. luteus transcriptome	l0itg01661	63438	63667	292	523	88.8	233	23	3	6e-66	260
L. luteus transcriptome	l0itg08344	111889	112126	815	579	86.1	238	33	0	2e-65	258
L. luteus transcriptome	l0itg08342	111889	112126	1801	1565	86.1	238	33	0	2e-65	258
L. luteus transcriptome	l0itg08340	111889	112126	1688	1452	86.1	238	33	0	2e-65	258
L. luteus transcriptome	l0itg31637	94384	94717	667	332	80.9	336	62	2	2e-65	258
L. luteus transcriptome	l0itg09811	111246	111465	222	1	88.2	222	24	2	2e-65	258
L. luteus transcriptome	l0itg09388	202121	202286	1104	1269	93.3	166	11	0	9e-65	256
L. luteus transcriptome	l0itg09389	202121	202286	1130	1295	93.3	166	11	0	9e-65	256
L. luteus transcriptome	l0itg07385	243085	243308	224	4	89.8	226	21	2	3e-64	254
L. luteus transcriptome	l0itg07388	243085	243308	224	4	89.8	226	21	2	3e-64	254
L. luteus transcriptome	l0itg17855	248293	248549	850	596	84.4	257	40	0	3e-64	254
L. luteus transcriptome	l0itg17854	248293	248549	992	738	84.4	257	40	0	3e-64	254
L. luteus transcriptome	l0itg13611	52080	52241	581	420	93.8	162	10	0	3e-64	254
L. luteus transcriptome	l0itg13612	52080	52241	581	420	93.8	162	10	0	3e-64	254
L. luteus transcriptome	l0itg23740	63507	63824	603	289	83	319	53	1	3e-64	254
L. luteus transcriptome	l0itg25208	167061	167209	94	242	95.9	149	6	0	1e-63	252
L. luteus transcriptome	l0itg09389	198046	198363	41	371	81.7	334	45	16	1e-63	252
L. luteus transcriptome	l0itg16576	64007	64443	107	559	79.1	456	76	19	1e-63	252
L. luteus transcriptome	l0itg15806	259101	259260	84	243	93.7	160	10	0	5e-63	250
L. luteus transcriptome	l0itg44986	251328	251466	91	229	97.8	139	3	0	5e-63	250
L. luteus transcriptome	l0itg15807	259101	259260	84	243	93.7	160	10	0	5e-63	250
L. luteus transcriptome	l0itg06870	65454	65605	109	259	96	152	6	0	2e-62	248
L. luteus transcriptome	l0itg06868	65454	65605	109	259	96	152	6	0	2e-62	248
L. luteus transcriptome	l0itg17846	281579	281728	358	209	95.3	150	7	0	2e-62	248
L. luteus transcriptome	l0itg39161	225625	225756	538	669	99.2	132	1	0	2e-62	248
L. luteus transcriptome	l0itg06872	65454	65605	109	259	96	152	6	0	2e-62	248
L. luteus transcriptome	l0itg22555	63434	63657	223	1	86.6	224	30	0	2e-62	248
L. luteus transcriptome	l0itg45826	94392	94735	558	904	80.8	349	62	5	7e-62	246
L. luteus transcriptome	l0itg09287	141663	141986	1035	703	81.9	333	51	9	7e-62	246
L. luteus transcriptome	l0itg08030	157477	157788	457	150	84.4	315	46	3	7e-62	246
L. luteus transcriptome	l0itg06872	68357	68501	902	1046	95.8	145	6	0	3e-61	244
L. luteus transcriptome	l0itg16116	141662	141983	36	361	81.6	327	55	5	3e-61	244
L. luteus transcriptome	l0itg03498	92354	92568	444	659	87	216	27	1	3e-61	244
L. luteus transcriptome	l0itg03497	92354	92568	444	659	87	216	27	1	3e-61	244
L. luteus transcriptome	l0itg25209	167613	167809	508	703	88.8	197	22	0	1e-60	242
L. luteus transcriptome	l0itg25208	167613	167809	537	732	88.8	197	22	0	1e-60	242
L. luteus transcriptome	l0itg08032	157477	157779	299	1	84.2	305	46	2	1e-60	242
L. luteus transcriptome	l0itg06497	1834	2221	96	487	80.8	402	63	14	1e-60	242
L. luteus transcriptome	l0itg29672	220799	221044	21	267	84.2	247	38	1	4e-60	241
L. luteus transcriptome	l0itg12719	1833	2159	126	441	82.9	328	55	1	4e-60	241
L. luteus transcriptome	l0itg03507	92356	92568	142	355	86.9	214	27	1	4e-60	241
L. luteus transcriptome	l0itg03506	92356	92568	142	355	86.9	214	27	1	4e-60	241
L. luteus transcriptome	l0itg01671	63421	63667	726	976	86.5	252	29	5	4e-60	241
L. luteus transcriptome	l0itg01838	94384	94722	497	144	80.2	354	55	15	1e-59	239
L. luteus transcriptome	l0itg01841	94384	94722	497	144	80.2	354	55	15	1e-59	239
L. luteus transcriptome	l0itg01835	94384	94722	497	144	80.2	354	55	15	1e-59	239
L. luteus transcriptome	l0itg01846	94384	94722	497	144	80.2	354	55	15	1e-59	239
L. luteus transcriptome	l0itg01848	94384	94722	497	144	80.2	354	55	15	1e-59	239
L. luteus transcriptome	l0itg06872	69285	69479	1167	1358	88.7	195	22	0	1e-59	239
L. luteus transcriptome	l0itg23739	63507	63824	561	248	82.7	319	54	1	1e-59	239
L. luteus transcriptome	l0itg12720	1833	2214	126	498	80.4	384	73	2	1e-59	239
L. luteus transcriptome	l0itg22076	289220	289798	578	1	74	579	150	0	1e-59	239
L. luteus transcriptome	l0itg15799	289321	289812	26	508	76	493	117	1	1e-59	239
L. luteus transcriptome	l0itg01838	221910	222188	435	144	81.1	292	42	13	2e-58	235
L. luteus transcriptome	l0itg01841	221910	222188	435	144	81.1	292	42	13	2e-58	235
L. luteus transcriptome	l0itg01835	221910	222188	435	144	81.1	292	42	13	2e-58	235
L. luteus transcriptome	l0itg01846	221910	222188	435	144	81.1	292	42	13	2e-58	235
L. luteus transcriptome	l0itg13260	102276	102412	387	523	96.3	137	5	0	2e-58	235
L. luteus transcriptome	l0itg17846	280564	280718	522	368	92.9	155	11	0	2e-58	235
L. luteus transcriptome	l0itg01848	221910	222188	435	144	81.1	292	42	13	2e-58	235
L. luteus transcriptome	l0itg45937	94384	94749	3	359	79	368	75	2	2e-58	235
L. luteus transcriptome	l0itg04369	159168	159837	2357	1689	73.4	671	177	1	2e-58	235
L. luteus transcriptome	l0itg04367	159168	159837	2357	1689	73.4	671	177	1	2e-58	235
L. luteus transcriptome	l0itg01855	95603	95938	492	144	79.7	350	57	14	2e-58	235
L. luteus transcriptome	l0itg01855	221910	222188	435	144	81.1	292	42	13	2e-58	235
L. luteus transcriptome	l0itg01670	63421	63667	726	974	85.6	250	33	3	2e-58	235
L. luteus transcriptome	l0itg12568	288199	288955	1067	309	72.4	759	207	2	2e-58	235
L. luteus transcriptome	l0itg12566	288199	288955	1675	917	72.4	759	207	2	2e-58	235
L. luteus transcriptome	l0itg01842	94384	94722	497	144	79.9	354	56	15	8e-58	233
L. luteus transcriptome	l0itg01837	94384	94722	497	144	79.9	354	56	15	8e-58	233
L. luteus transcriptome	l0itg01839	94384	94722	497	144	79.9	354	56	15	8e-58	233
L. luteus transcriptome	l0itg01845	94384	94722	497	144	79.9	354	56	15	8e-58	233
L. luteus transcriptome	l0itg15806	261042	261165	432	555	99.1	124	1	0	8e-58	233
L. luteus transcriptome	l0itg01849	94384	94722	497	144	79.9	354	56	15	8e-58	233
L. luteus transcriptome	l0itg36330	224716	224869	196	349	92.8	154	11	0	8e-58	233
L. luteus transcriptome	l0itg06872	69592	69930	1413	1747	81.8	342	59	3	8e-58	233
L. luteus transcriptome	l0itg13612	49563	49695	1397	1265	96.9	133	4	0	8e-58	233
L. luteus transcriptome	l0itg13613	49533	49695	1427	1265	91.4	163	14	0	8e-58	233
L. luteus transcriptome	l0itg03495	92354	92568	444	662	87.2	220	23	5	8e-58	233
L. luteus transcriptome	l0itg04422	63421	63667	477	231	85.5	249	34	2	8e-58	233
L. luteus transcriptome	l0itg04911	124111	124435	505	181	80	326	64	1	8e-58	233
L. luteus transcriptome	l0itg08184	158123	158600	478	1	75.1	478	119	0	8e-58	233
L. luteus transcriptome	l0itg04910	124111	124435	505	181	80	326	64	1	8e-58	233
L. luteus transcriptome	l0itg01856	94384	94680	285	1	81.2	298	55	1	3e-57	231
L. luteus transcriptome	l0itg01863	94384	94680	285	1	81.2	298	55	1	3e-57	231
L. luteus transcriptome	l0itg32022	1815	2214	212	613	79.4	418	68	18	3e-57	231
L. luteus transcriptome	l0itg01678	63438	63667	292	525	87.2	235	25	5	3e-57	231
L. luteus transcriptome	l0itg44086	124075	124473	123	521	77.5	400	89	1	3e-57	231
L. luteus transcriptome	l0itg27855	259102	259260	807	649	91.8	159	13	0	3e-57	231
L. luteus transcriptome	l0itg27854	259102	259260	51	209	91.8	159	13	0	3e-57	231
L. luteus transcriptome	l0itg01842	221910	222188	435	144	80.8	292	43	13	1e-56	229
L. luteus transcriptome	l0itg01837	221910	222188	435	144	80.8	292	43	13	1e-56	229
L. luteus transcriptome	l0itg01839	221910	222188	435	144	80.8	292	43	13	1e-56	229
L. luteus transcriptome	l0itg06870	68606	68733	1044	1171	97.6	128	3	0	1e-56	229
L. luteus transcriptome	l0itg06868	68606	68733	1044	1171	97.6	128	3	0	1e-56	229
L. luteus transcriptome	l0itg07385	240093	240226	1541	1408	96.2	134	5	0	1e-56	229
L. luteus transcriptome	l0itg07388	240093	240226	1254	1121	96.2	134	5	0	1e-56	229
L. luteus transcriptome	l0itg01845	221910	222188	435	144	80.8	292	43	13	1e-56	229
L. luteus transcriptome	l0itg07389	240093	240226	1438	1305	96.2	134	5	0	1e-56	229
L. luteus transcriptome	l0itg13258	101939	102180	232	475	83.6	244	38	2	1e-56	229
L. luteus transcriptome	l0itg07384	240093	240226	830	697	96.2	134	5	0	1e-56	229
L. luteus transcriptome	l0itg07387	240093	240226	543	410	96.2	134	5	0	1e-56	229
L. luteus transcriptome	l0itg07386	240093	240226	536	403	96.2	134	5	0	1e-56	229
L. luteus transcriptome	l0itg01849	221910	222188	435	144	80.8	292	43	13	1e-56	229
L. luteus transcriptome	l0itg17896	60953	61164	112	323	85.3	212	31	0	1e-56	229
L. luteus transcriptome	l0itg01855	94392	94722	489	144	80	346	54	15	1e-56	229
L. luteus transcriptome	l0itg10562	63438	63887	72	529	78.5	461	88	11	1e-56	229
L. luteus transcriptome	l0itg03502	92356	92568	142	358	87.1	218	23	5	1e-56	229
L. luteus transcriptome	l0itg01854	221910	222188	435	144	80.8	292	43	13	1e-56	229
L. luteus transcriptome	l0itg15807	261042	261165	432	555	98.3	124	2	0	4e-56	227
L. luteus transcriptome	l0itg51127	222005	222194	197	386	87.3	190	24	0	4e-56	227
L. luteus transcriptome	l0itg49339	63421	63667	288	537	84.4	250	36	3	4e-56	227
L. luteus transcriptome	l0itg20901	293016	293568	1	540	76.7	558	125	5	4e-56	227
L. luteus transcriptome	l0itg18747	63438	63666	349	121	86.5	231	29	2	4e-56	227
L. luteus transcriptome	l0itg03496	92354	92568	444	662	86.8	220	24	5	4e-56	227
L. luteus transcriptome	l0itg15806	260225	260347	312	434	98.3	123	2	0	2e-55	225
L. luteus transcriptome	l0itg17854	249172	249294	296	174	98.3	123	2	0	2e-55	225
L. luteus transcriptome	l0itg13611	53491	53613	252	130	98.3	123	2	0	2e-55	225
L. luteus transcriptome	l0itg13612	53491	53613	252	130	98.3	123	2	0	2e-55	225
L. luteus transcriptome	l0itg13613	53491	53613	252	130	98.3	123	2	0	2e-55	225
L. luteus transcriptome	l0itg13613	52080	52241	581	420	90.7	162	15	0	2e-55	225
L. luteus transcriptome	l0itg01674	63438	63667	292	523	86.2	233	29	3	2e-55	225
L. luteus transcriptome	l0itg42138	123266	123481	257	472	84.7	216	33	0	2e-55	225
L. luteus transcriptome	l0itg04420	63421	63667	819	570	84.8	251	34	4	2e-55	225
L. luteus transcriptome	l0itg35652	111889	112121	240	9	84.1	233	37	0	2e-55	225
L. luteus transcriptome	l0itg31637	95582	95952	683	313	77.9	372	81	1	6e-55	223
L. luteus transcriptome	l0itg01854	95603	95938	492	144	79.1	350	59	14	6e-55	223
L. luteus transcriptome	l0itg01854	94392	94722	489	144	79.7	346	55	15	6e-55	223
L. luteus transcriptome	l0itg04427	63438	63667	460	231	86.2	232	30	2	6e-55	223
L. luteus transcriptome	l0itg03509	92356	92568	142	358	86.6	218	24	5	6e-55	223
L. luteus transcriptome	l0itg22260	63438	63667	265	36	86.2	232	30	2	6e-55	223
L. luteus transcriptome	l0itg13259	101939	102177	232	472	83.4	241	38	2	6e-55	223
L. luteus transcriptome	l0itg04392	124078	124473	947	1343	78.4	399	83	3	6e-55	223
L. luteus transcriptome	l0itg04389	124078	124473	908	1304	78.4	399	83	3	6e-55	223
L. luteus transcriptome	l0itg04388	124078	124473	947	1343	78.4	399	83	3	6e-55	223
L. luteus transcriptome	l0itg04387	124078	124473	947	1343	78.4	399	83	3	6e-55	223
L. luteus transcriptome	l0itg04386	124078	124473	908	1304	78.4	399	83	3	6e-55	223
L. luteus transcriptome	l0itg04385	124078	124473	908	1304	78.4	399	83	3	6e-55	223
L. luteus transcriptome	l0itg13613	51267	51402	885	750	94.8	136	7	0	2e-54	221
L. luteus transcriptome	l0itg22259	63438	63657	222	1	86	223	28	3	2e-54	221
L. luteus transcriptome	l0itg17897	60394	60523	463	593	96.9	131	3	1	9e-54	219
L. luteus transcriptome	l0itg36330	225625	225756	347	478	95.4	132	6	0	9e-54	219
L. luteus transcriptome	l0itg40112	19541	19912	71	442	77.7	373	82	1	9e-54	219
L. luteus transcriptome	l0itg55565	282612	282829	38	254	84.8	218	33	0	9e-54	219
L. luteus transcriptome	l0itg09388	200127	200248	853	974	97.5	122	3	0	3e-53	217
L. luteus transcriptome	l0itg31637	221907	222172	608	343	80.8	266	51	0	3e-53	217
L. luteus transcriptome	l0itg18748	63438	63667	265	33	86.3	234	28	4	3e-53	217
L. luteus transcriptome	l0itg03501	92354	92568	444	661	86.8	220	24	5	3e-53	217
L. luteus transcriptome	l0itg03500	92354	92568	444	661	86.8	220	24	5	3e-53	217
L. luteus transcriptome	l0itg54314	141229	141551	73	395	78.3	323	70	0	3e-53	217
L. luteus transcriptome	l0itg14869	94392	94681	307	609	80.5	304	45	14	1e-52	216
L. luteus transcriptome	l0itg13611	51267	51402	885	750	94.1	136	8	0	1e-52	216
L. luteus transcriptome	l0itg13612	51267	51402	885	750	94.1	136	8	0	1e-52	216
L. luteus transcriptome	l0itg14870	94392	94681	244	546	80.5	304	45	14	1e-52	216
L. luteus transcriptome	l0itg20161	44542	44707	3583	3418	89.1	166	18	0	1e-52	216
L. luteus transcriptome	l0itg14871	95380	95716	1	355	78.9	357	55	20	1e-52	216
L. luteus transcriptome	l0itg09346	63438	63667	550	321	84.9	232	33	2	1e-52	216
L. luteus transcriptome	l0itg04425	63421	63667	477	231	84.3	249	37	2	1e-52	216
L. luteus transcriptome	l0itg04424	63433	63667	465	231	85.2	237	33	2	1e-52	216
L. luteus transcriptome	l0itg04423	63438	63667	802	570	85.4	234	30	4	1e-52	216
L. luteus transcriptome	l0itg03510	92354	92564	444	654	85.8	212	29	1	1e-52	216
L. luteus transcriptome	l0itg20162	44542	44707	1218	1053	89.1	166	18	0	1e-52	216
L. luteus transcriptome	l0itg50820	2327	2557	246	475	85.9	235	29	4	5e-52	214
L. luteus transcriptome	l0itg32582	141697	141983	1	286	81.2	288	53	1	5e-52	214
L. luteus transcriptome	l0itg27694	157400	157707	321	8	81	316	52	8	5e-52	214
L. luteus transcriptome	l0itg03508	92356	92568	142	357	86.6	218	24	5	5e-52	214
L. luteus transcriptome	l0itg09388	198730	198851	341	462	96.7	122	4	0	2e-51	212
L. luteus transcriptome	l0itg09387	198730	198851	341	462	96.7	122	4	0	2e-51	212
L. luteus transcriptome	l0itg06870	67483	67594	599	710	99.1	112	1	0	7e-51	210
L. luteus transcriptome	l0itg06868	67483	67594	599	710	99.1	112	1	0	7e-51	210
L. luteus transcriptome	l0itg09388	198942	199059	460	577	97.4	118	3	0	7e-51	210
L. angustifolius transcriptome	GBRP01059336.1	20973	21790	1	818	100	818	0	0	0.0	1573
L. angustifolius transcriptome	GBRP01021594.1	242497	243302	94	899	100	806	0	0	0.0	1550
L. angustifolius transcriptome	GBRP01070553.1	285053	285808	756	1	99.8	756	1	0	0.0	1448
L. angustifolius transcriptome	GBRP01060437.1	20275	20990	1	716	100	716	0	0	0.0	1377
L. angustifolius transcriptome	GBRP01062266.1	165734	166441	708	1	100	708	0	0	0.0	1361
L. angustifolius transcriptome	GBRP01050119.1	168619	169253	635	1	100	635	0	0	0.0	1221
L. angustifolius transcriptome	GBRP01036952.1	61311	61942	778	1409	100	632	0	0	0.0	1215
L. angustifolius transcriptome	GBRP01036951.1	61311	61942	1223	1854	100	632	0	0	0.0	1215
L. angustifolius transcriptome	GBRP01050366.1	24193	24769	608	32	100	577	0	0	0.0	1110
L. angustifolius transcriptome	GBRP01031260.1	243682	244229	1	548	100	548	0	0	0.0	1054
L. angustifolius transcriptome	GBRP01036951.1	57877	58390	1	514	100	514	0	0	0.0	988
L. angustifolius transcriptome	GBRP01002098.1	17742	18255	640	127	98.8	514	6	0	0.0	954
[truncated: 183 more rows]
