# Supplementary material for: Integration of Lupinus angustifolius L. (narrow-leafed lupin) genome maps and comparative mapping within legumes
Source: Chromosome Res. 2016 May 11;24:355–78. doi: 10.1007/s10577-016-9526-8 (PMC4969343; doi:10.1007/s10577-016-9526-8)
Supplement: Supplementary file 10 — Repetitive sequences identified in the 131P18 supercontig (131P18_14BACs). (XLS 29 kb) [file 10577_2016_9526_MOESM10_ESM.xls]

## Sheet: 14BACs_summary
Integration of Lupinus angustifolius L. (narrow-leafed lupin) genome maps and comparative mapping within legumes
Chromosome Research
Katarzyna Wyrwa, Michał Książkiewicz, Anna Szczepaniak, Karolina Susek, Jan Podkowiński, Barbara Naganowska
Institute of Plant Genetics of the Polish Academy of Sciences, Strzeszyńska 34, Poznań 60-479, Poland
Email: kwyr@igr.poznan.pl; Telephone: (+48 61) 65 50 217; Fax: (+48 61) 65 50 301
Online Resource 10. Repetitive sequences identified in the 131P18 supercontig (131P18_14BACs).
pValue	Score	Method	SeqID	Begin	End	Strand	Repeat	Type	Begin	End	Length
-	11	RMasker/TRF	131P18_14BACs	58	92	+	A-rich	Low_complexity	1	34	35
-	14	RMasker/TRF	131P18_14BACs	1048	1084	+	(AATAATC)n	Simple_repeat	1	38	37
-	18	RMasker/TRF	131P18_14BACs	1094	1164	+	(TAGT)n	Simple_repeat	1	73	71
-	12	RMasker/TRF	131P18_14BACs	2463	2528	+	(ATGAA)n	Simple_repeat	1	67	66
-	12	RMasker/TRF	131P18_14BACs	3161	3199	+	(TAGAATT)n	Simple_repeat	1	37	39
-	15	RMasker/TRF	131P18_14BACs	3267	3294	+	(AT)n	Simple_repeat	1	29	28
-	13	RMasker/TRF	131P18_14BACs	3342	3386	+	A-rich	Low_complexity	1	43	45
-	13	RMasker/TRF	131P18_14BACs	3820	3857	+	(TAT)n	Simple_repeat	1	37	38
-	19	RMasker/TRF	131P18_14BACs	4646	4714	+	A-rich	Low_complexity	1	65	69
-	12	RMasker/TRF	131P18_14BACs	19962	20019	+	A-rich	Low_complexity	1	56	58
-	12	RMasker/TRF	131P18_14BACs	20662	20695	+	(CCA)n	Simple_repeat	1	35	34
-	13	RMasker/TRF	131P18_14BACs	23874	23909	+	A-rich	Low_complexity	1	36	36
-	22	RMasker/TRF	131P18_14BACs	27128	27156	+	(GA)n	Simple_repeat	1	29	29
-	15	RMasker/TRF	131P18_14BACs	27264	27310	+	(TATA)n	Simple_repeat	1	47	47
2.00e-153	197	WUBlastX	131P18_14BACs	42332	42601	+	Helitron-4_Mad_	RC/Helitron	125	216	270
2.00e-153	101	WUBlastX	131P18_14BACs	43002	43435	+	Helitron-4_Mad_	RC/Helitron	334	380	434
2.00e-153	230	WUBlastX	131P18_14BACs	43564	43872	+	Helitron-4_Mad_	RC/Helitron	500	605	309
2.00e-153	349	WUBlastX	131P18_14BACs	44339	44707	+	Helitron-4_Mad_	RC/Helitron	733	855	369
2.00e-153	442	WUBlastX	131P18_14BACs	45013	45477	+	Helitron-4_Mad_	RC/Helitron	981	1135	465
9.70e-01	32	WUBlastX	131P18_14BACs	46221	46397	-	Helitron1_AG_he	RC/Helitron	899	958	177
-	15	RMasker/TRF	131P18_14BACs	47068	47113	+	(AATAA)n	Simple_repeat	1	46	46
-	11	RMasker/TRF	131P18_14BACs	49206	49255	+	(ATAATA)n	Simple_repeat	1	51	50
-	16	RMasker/TRF	131P18_14BACs	49880	49908	+	(AATAA)n	Simple_repeat	1	30	29
-	17	RMasker/TRF	131P18_14BACs	57686	57745	+	(TTTAA)n	Simple_repeat	1	63	60
-	12	RMasker/TRF	131P18_14BACs	60739	60769	+	(CTTTA)n	Simple_repeat	1	29	31
	115	Censor	131P18_14BACs	67918	68043	-	Au	NonLTR/SINE/SINE2	22	168	126
-	12	RMasker/TRF	131P18_14BACs	68560	68587	+	(ATTTG)n	Simple_repeat	1	28	28
2.10e-60	322	WUBlastX	131P18_14BACs	70098	71312	-	SHALINE11_MT_po	LINE/L1	700	1116	1215
2.20e-06	63	WUBlastX	131P18_14BACs	71313	71447	-	L1-1_PTr_pol	LINE/L1	238	451	135
7.30e-52	173	WUBlastX	131P18_14BACs	71448	71583	-	LINE1J_MT_pol	LINE/L1	715	801	136
2.40e-15	39	WUBlastX	131P18_14BACs	71584	71643	-	LINE-05_OS_pol	LINE/L1	698	799	60
-	12	RMasker/TRF	131P18_14BACs	87460	87514	+	(CATAT)n	Simple_repeat	1	54	55
-	18	RMasker/TRF	131P18_14BACs	90460	90493	+	(TAA)n	Simple_repeat	1	32	34
-	16	RMasker/TRF	131P18_14BACs	91040	91069	+	(AT)n	Simple_repeat	1	32	30
-	14	RMasker/TRF	131P18_14BACs	91315	91343	+	(AGATAT)n	Simple_repeat	1	32	29
1.50e-12	84	WUBlastX	131P18_14BACs	92773	93261	-	hAT-4_GM	DNA/hAT-Tip100	602	771	489
-	13	RMasker/TRF	131P18_14BACs	94644	94676	+	(ATTCT)n	Simple_repeat	1	37	33
-	13	RMasker/TRF	131P18_14BACs	97327	97357	+	(TAAA)n	Simple_repeat	1	28	31
-	12	RMasker/TRF	131P18_14BACs	98755	98797	+	(CATGATG)n	Simple_repeat	1	42	43
-	18	RMasker/TRF	131P18_14BACs	101465	101511	+	(AT)n	Simple_repeat	1	51	47
-	13	RMasker/TRF	131P18_14BACs	103276	103353	+	(TAACTA)n	Simple_repeat	1	77	78
-	11	RMasker/TRF	131P18_14BACs	105154	105187	+	A-rich	Low_complexity	1	36	34
-	14	RMasker/TRF	131P18_14BACs	109356	109419	+	(ACTCAA)n	Simple_repeat	1	68	64
-	18	RMasker/TRF	131P18_14BACs	110263	110317	+	(ATTTC)n	Simple_repeat	1	54	55
2.10e-14	144	WUBlastX	131P18_14BACs	110752	111015	+	COP16_MT	LTR/Copia	59	150	264
2.10e-14	74	WUBlastX	131P18_14BACs	111031	111138	+	COP16_MT	LTR/Copia	691	726	108
	475	Censor	131P18_14BACs	111284	111782	-	Copia-98_GM-I	LTR/Copia	4030	4540	499
5.00e-35	181	WUBlastX	131P18_14BACs	111783	112124	-	COP16_MT	LTR/Copia	1211	1305	342
5.00e-35	119	WUBlastX	131P18_14BACs	112127	112465	-	COP16_MT	LTR/Copia	721	824	339
3.10e-43	56	WUBlastX	131P18_14BACs	122776	123105	-	Ogre-VP1_gag	LTR/Gypsy	661	768	330
1.00e-41	100	WUBlastX	131P18_14BACs	123269	123625	-	GmOgre_gag	LTR/Gypsy	511	626	357
1.10e-10	77	WUBlastX	131P18_14BACs	124080	124268	-	Gypsy13-PTR_gag	LTR/Gypsy	193	258	189
3.10e-43	215	WUBlastX	131P18_14BACs	124269	124564	-	Ogre-VP1_gag	LTR/Gypsy	113	238	296
7.00e-28	190	WUBlastX	131P18_14BACs	124565	124696	-	Ogre-PT1_gag	LTR/Gypsy	16	184	132
1.00e-41	44	WUBlastX	131P18_14BACs	124697	124777	-	GmOgre_gag	LTR/Gypsy	47	116	81
-	18	RMasker/TRF	131P18_14BACs	124997	125030	+	(TTTCT)n	Simple_repeat	1	33	34
-	11	RMasker/TRF	131P18_14BACs	131897	131935	+	A-rich	Low_complexity	1	40	39
-	12	RMasker/TRF	131P18_14BACs	136235	136267	+	(TTTA)n	Simple_repeat	1	33	33
1.70e-40	420	WUBlastX	131P18_14BACs	141067	141582	+	Copia-16_GM	LTR/Copia	3	175	516
-	15	RMasker/TRF	131P18_14BACs	141610	141645	+	(TTAA)n	Simple_repeat	1	36	36
-	12	RMasker/TRF	131P18_14BACs	153962	153998	+	(ATGATA)n	Simple_repeat	1	38	37
-	15	RMasker/TRF	131P18_14BACs	154653	154681	+	(T)n	Simple_repeat	1	29	29
-	42	RMasker/TRF	131P18_14BACs	154930	155087	+	A-rich	Low_complexity	1	155	158
-	58	RMasker/TRF	131P18_14BACs	154937	155057	+	(ATTTGAA)n	Simple_repeat	1	127	121
1.00e-64	149	WUBlastX	131P18_14BACs	157733	158308	+	Copia-2_TMe	LTR/Copia	393	595	576
1.90e-237	702	WUBlastX	131P18_14BACs	158309	158605	+	Copia-16_GM	LTR/Copia	435	686	297
5.60e-64	306	WUBlastX	131P18_14BACs	158606	158728	+	Copia-1_DTa	LTR/Copia	394	653	123
6.30e-65	119	WUBlastX	131P18_14BACs	158729	158823	+	Copia-5_TC	LTR/Copia	657	750	95
1.90e-237	238	WUBlastX	131P18_14BACs	158824	158841	+	Copia-16_GM	LTR/Copia	688	765	18
2.90e-95	90	WUBlastX	131P18_14BACs	158842	158970	+	Copia-103_BRa	LTR/Copia	598	714	129
4.50e-171	246	WUBlastX	131P18_14BACs	158971	159257	+	Copia-9_GM	LTR/Copia	777	911	287
9.60e-135	168	WUBlastX	131P18_14BACs	159258	159426	+	Copia-49_ZM	LTR/Copia	981	1046	169
1.90e-237	877	WUBlastX	131P18_14BACs	159427	160476	+	Copia-16_GM	LTR/Copia	902	1303	1050
1.50e-86	38	WUBlastX	131P18_14BACs	160477	160640	+	ATCopia31	LTR/Copia	1232	1329	164
-	12	RMasker/TRF	131P18_14BACs	161119	161166	+	(ATAATAT)n	Simple_repeat	1	48	48
-	13	RMasker/TRF	131P18_14BACs	164525	164565	+	(TACTTAA)n	Simple_repeat	1	40	41
	126	Censor	131P18_14BACs	167651	167842	+	Gypsy-8_PX-I	LTR/Gypsy	3390	3584	192
	167	Censor	131P18_14BACs	178355	178561	+	EnSpm-10_STu	DNA/EnSpm/CACTA	418	627	207
	159	Censor	131P18_14BACs	179827	179994	+	EnSpm-10_STu	DNA/EnSpm/CACTA	977	1141	168
-	13	RMasker/TRF	131P18_14BACs	180451	180479	+	(GAAGA)n	Simple_repeat	1	29	29
-	13	RMasker/TRF	131P18_14BACs	198059	198093	+	A-rich	Low_complexity	1	35	35
-	12	RMasker/TRF	131P18_14BACs	203460	203512	+	(AACATT)n	Simple_repeat	1	56	53
-	13	RMasker/TRF	131P18_14BACs	203751	203780	+	(CAA)n	Simple_repeat	1	30	30
-	13	RMasker/TRF	131P18_14BACs	204150	204188	+	(CATTTT)n	Simple_repeat	1	40	39
-	13	RMasker/TRF	131P18_14BACs	220130	220163	+	(TTTA)n	Simple_repeat	1	35	34
-	16	RMasker/TRF	131P18_14BACs	220616	220664	+	(AACT)n	Simple_repeat	1	50	49
-	13	RMasker/TRF	131P18_14BACs	221614	221664	+	(TTTTC)n	Simple_repeat	1	51	51
-	15	RMasker/TRF	131P18_14BACs	222404	222441	+	(AACT)n	Simple_repeat	1	39	38
-	13	RMasker/TRF	131P18_14BACs	222490	222545	+	(TCATTAA)n	Simple_repeat	1	56	56
-	17	RMasker/TRF	131P18_14BACs	222577	222611	+	(AT)n	Simple_repeat	1	34	35
-	13	RMasker/TRF	131P18_14BACs	223033	223070	+	A-rich	Low_complexity	1	37	38
-	13	RMasker/TRF	131P18_14BACs	229110	229144	+	GA-rich	Low_complexity	1	36	35
-	17	RMasker/TRF	131P18_14BACs	230524	230561	+	A-rich	Low_complexity	1	37	38
-	13	RMasker/TRF	131P18_14BACs	230650	230690	+	A-rich	Low_complexity	1	43	41
-	13	RMasker/TRF	131P18_14BACs	231655	231691	+	(TATTTA)n	Simple_repeat	1	37	37
-	17	RMasker/TRF	131P18_14BACs	234910	234959	+	(TTTTATT)n	Simple_repeat	1	48	50
	111	Censor	131P18_14BACs	250102	250261	-	SINE2-1_PD	NonLTR/SINE/SINE2	3	165	160
4.20e-192	289	WUBlastX	131P18_14BACs	255461	258055	+	Gypsy-135_GM	LTR/Gypsy	1	156	2595
-	15	RMasker/TRF	131P18_14BACs	258471	258492	+	(TC)n	Simple_repeat	1	22	22
	215	Censor	131P18_14BACs	258976	259267	-	Copia-1_ST-LTR	LTR/Copia	2672	2978	292
	133	Censor	131P18_14BACs	260011	260103	-	Copia-1_ST-LTR	LTR/Copia	2499	2594	93
	225	Censor	131P18_14BACs	260215	260349	-	Copia-1_ST-LTR	LTR/Copia	2267	2401	135
	176	Censor	131P18_14BACs	261044	261166	-	Copia-1_ST-LTR	LTR/Copia	2055	2177	123
	131	Censor	131P18_14BACs	261277	261417	-	Copia-1_ST-LTR	LTR/Copia	1348	1482	141
	182	Censor	131P18_14BACs	283777	284070	-	Gypsy-8_PX-I	LTR/Gypsy	3060	3371	294
-	16	RMasker/TRF	131P18_14BACs	284873	284905	+	(TA)n	Simple_repeat	1	33	33
3.80e-75	27	WUBlastX	131P18_14BACs	287467	291399	-	Copia-78_BRa	LTR/Copia	1343	1380	3933
-	15	RMasker/TRF	131P18_14BACs	291634	291670	+	GA-rich	Low_complexity	1	39	37
4.50e-22	83	WUBlastX	131P18_14BACs	293134	293675	-	hAT-4_GM	DNA/hAT-Tip100	725	785	542
-	14	RMasker/TRF	131P18_14BACs	295579	295623	+	(TATCAT)n	Simple_repeat	1	48	45
