# Supplementary material for: Integration of Lupinus angustifolius L. (narrow-leafed lupin) genome maps and comparative mapping within legumes
Source: Chromosome Res. 2016 May 11;24:355–78. doi: 10.1007/s10577-016-9526-8 (PMC4969343; doi:10.1007/s10577-016-9526-8)
Supplement: Supplementary file 11 — Details on BAC-end molecular markers that were developed to integrate the chromosomal and genetic maps. Segregation data for a Lupinus angustifolius recombinant inbreed line mapping population are included. (XLS 51 kb) [file 10577_2016_9526_MOESM11_ESM.xls]

## Sheet: Arkusz2
Integration of Lupinus angustifolius L. (narrow-leafed lupin) genome maps and comparative mapping within legumes
Chromosome Research
Katarzyna Wyrwa, Michał Książkiewicz, Anna Szczepaniak, Karolina Susek, Jan Podkowiński, Barbara Naganowska
Institute of Plant Genetics of the Polish Academy of Sciences, Strzeszyńska 34, Poznań 60-479, Poland
Email: kwyr@igr.poznan.pl; Telephone: (+48 61) 65 50 217; Fax: (+48 61) 65 50 301
Online Resource 11. Details on BAC-end molecular markers that were developed to integrate the chromosomal and genetic maps. Segregation data for a Lupinus angustifolius recombinant inbreed line mapping population are included.
Marker	Accessions		Marker data																		Segregation data ("-" no polymorphism, "0" no data, "1" genotype 83A:476, "2" genotype P27255, "H" heterozygote)
	83A:476	P27255	Primer pair sequences (dCAPS primers underlined)	Annealing temperature	PCR product length for BAC DNA	PCR product length for 83A:476 DNA	PCR product length for P27255 DNA	BAC/83A:476 sequence identity	83A:476/P27255 sequence identity	Polymorphism detection	83A:476 product(s) length	P27255 product(s) length	NLL linkage group	maternal	heterozygote	paternal	chi-square	probability	LOD up	LOD down	W/D 8	W/D 9	W/D 10	W/D 11	W/D 12	W/D 13	W/D 14	W/D 15	W/D 16	W/D 17	W/D 18	W/D 19	W/D 21	W/D 23	W/D 24	W/D 25	W/D 26	W/D 27	W/D 28	W/D 32	W/D 33	W/D 34	W/D 35	W/D 36	W/D 37	W/D 38	W/D 39	W/D 40	W/D 41
002B02_5	KU662084	KU662085	F: AAAAAGAGATGGAGGCATTAACA; R: TAGAGTTCTCTATTGACCTCTCGAT	59°C	602	602	601	600/602(99%)	599/601(99%)	CAPS, CviJI	81, 195, 330	75, 81, 195, 260	NLL-4	38	0	33	0.913	0.6334	x	6.7	0	1	1	0	1	0	1	1	1	2	2	2	0	1	1	1	1	2	2	0	0	2	2	2	1	1	2	2	2
008O20_5_3	KU662082	KU662083	F: AGCATTTGCTGACACAAAATCTTA; R: GAGTAATTCTTCATTGATAGCCTTG	53°C	553 bp	530 bp	553 bp	496/497(99%)	478/499(96%)	CAPS, BccI	553	154, 399	NLL-17	36	3	49	9.7951	0.0074	12.5	16.8	2	2	2	0	1	2	1	2	1	2	2	2	1	2	2	2	2	1	1	0	0	2	0	2	0	1	1	2	2
020A06_3	KU662086	KU662087	F: AGCTTCTAGGGATTAGTGTCACTGT; R: GCATAGCATACTTATCCTTCCTTG	59°C	609 bp	608 bp	608 bp	607/609(99%)	607/608(99%)	CAPS, TseI	227, 381	83, 144, 381	NLL-11	59	0	28	11.8167	0.0027	13.9	16.8	0	0	2	0	1	1	2	1	2	1	1	1	2	1	1	1	1	2	1	0	0	1	2	1	0	2	1	1	1
030F02_3	KU662088	KU662089	F: TTGAGGGTAAACCAGTGGAACT; R: TCACAGGACTAAATCCTACAAAACA	59°C	475	477	477	465/477(97%)	476/477(99%)	CAPS, HhaI	98, 379	30, 98, 349	NLL-11	43	0	36	1.2462	0.5362	10.9	9.2	0	0	2	0	1	2	2	1	2	1	1	1	1	2	1	1	2	2	1	0	0	1	2	1	0	2	2	1	2
036l23_3	KU662080	KU662081	F: CCATTTACCCAATCCCTTAAAA; R: CAAACATTTTGAATGACTTTGC	55°C	570 bp	570 bp	571 bp	565/571(99%)	569/571(99%)	CAPS, MaeIII	56, 82, 95, 107, 230	56, 107, 177, 230	NLL-11	36	0	43	1.2462	0.5362	16.4	11.4	2	1	2	0	1	2	0	1	0	1	2	1	2	2	2	0	0	2	1	0	0	1	2	1	0	2	0	2	1
038J06_3	KU662078	KU662079	F: TGTGCTCTGACATACCAAATAGAAC; R: GTAATGGTGGTTGGGGTGGT	62°C	454 bp	454 bp	454 bp	452/454(99%)	452/454(99%)	CAPS, DdeI	119, 335	454	NLL-9	43	0	46	0.8016	0.6697	12.7	x	2	2	2	0	2	1	1	1	2	2	2	1	2	1	1	1	1	1	2	0	0	1	1	1	0	2	1	1	2
047P22_5	KU662076	KU662077	F: AAGCTTTATTTGCCAACTTTTGT; R: TTATCAATTGAGTCCAT	45°C	223 bp	223 bp	223 bp	223/223(100%)	221/223(99%)	dCAPS, BccI	223	17, 206	NLL-4	43	1	38	0.5119	0.7741	17.2	13	2	2	1	0	2	1	1	0	0	1	1	2	1	1	1	2	2	0	1	0	0	2	2	1	0	1	2	2	1
051D03_5	KU662074	KU662075	F: AAGCTTGTACATGATGCAATAA; R: ACATGTTTTCAGGGGCAGGAG	64°C	506 bp	506 bp	506 bp	504/506(99%)	503/506(99%)	CAPS, HinfI	66, 168, 272	31, 66, 137, 272	NLL-6	27	0	47	6.0296	0.049	9.3	6.6	0	0	1	0	2	0	2	1	2	2	2	2	1	2	2	2	0	2	2	0	0	2	2	1	0	2	2	2	2
056N03_3	KU662090	KU662091	F: CTTGGTCACAAGAGGTGGAACT; R: CCATTAGTTTGAGGATGATAGGAA	57°C	662	662	663	650/665(98%)	657/664(99%)	CAPS, HinfI	49, 96, 177, 324	29, 49, 96, 148, 324	NLL-11	48	0	29	5.3305	0.0695	16.8	10.9	1	2	2	0	1	0	2	1	0	1	0	1	1	0	1	1	2	2	1	0	0	1	2	0	0	0	1	1	1
059F07_3	KU662072	KU662073	F: ATCAGGTCCTGTTCAGCCATAC; R: GGACCCATGATTTGTGATATTTG	59°C	629 bp	629 bp	629 bp	629/629(100%)	622/629(99%)	CAPS, TaqI	183, 446	629	NLL-6	35	0	49	3.012	0.2217	12.2	9.1	0	2	1	0	2	2	2	2	2	0	1	1	2	2	2	1	2	1	1	0	0	2	2	1	0	1	2	0	2
059J08_3	KU662070	KU662071	F: AGCTTCCCAAGTGGAACTATGA; R: AATCCTGCTCAAATACCAAACCT	62°C	608 bp	612 bp	612 bp	585/612(96%)	602/612(98%)	CAPS, HinfI	88, 135, 236, 401	137, 154, 321	NLL-9	36	0	50	2.9731	0.2261	9.3	8.4	1	2	2	0	0	1	1	2	1	2	1	2	1	2	2	2	1	0	2	0	0	2	1	1	0	2	0	2	1
061F03_5	KU662068	KU662069	F: TGATTATGAACAAGACCAGACCA; R: ATTTGGCCGAGAAATAATGAGA	63°C	575 bp	574 bp	575 bp	566/574(99%)	568/574(99%)	CAPS, ApoI	575	135, 440	NLL-9	33	0	41	1.4534	0.4835	18.8	13	0	2	2	0	2	0	1	1	2	2	2	0	2	2	1	1	2	1	0	0	0	1	1	1	0	2	1	1	1
064J15_5	KU662066	KU662067	F: GCTTCATGCACATACGATGTTT; R: TGCATGGTTCCTCATG	49°C	481bp	481bp	481bp	481/481(100%)	480/481 (99%)	dCAPS, HphI	481	16, 465	NLL-13	42	2	36	3.5116	0.1727	7	15.1	1	0	1	0	2	1	2	2	2	1	2	2	2	1	1	2	1	H	H	0	0	0	1	2	0	1	1	1	2
067C07_2	KU662064	KU662065	F: TGCAAATAAAGTTCCATGCTTT; R: CCCATTGCATCACTTTAGGATA	64°C	822 bp	825 bp	824 bp	822/825(99%)	823/825(99%)	CAPS, ApoI	96, 99, 204, 425	96, 100, 628	NLL-19	25	1	43	5.1319	0.0768	9.4	12.3	0	0	1	0	2	0	2	1	1	1	2	2	2	1	2	2	1	1	H	0	0	2	1	2	0	2	2	1	1
068H10_5	KU662063	none	F: TGTGTCACTGATGTTTAGGCTTC; R: CCAAAATATATAGAGGGATCCACA	57,5°C	410 bp	410 bp	none	410/410 (100%)	none	AS-PCR	410	none	NLL-18	38	0	45	1.2475	0.5359	11.2	13	2	2	2	0	2	0	2	1	2	0	1	2	1	2	2	2	2	1	1	0	0	2	1	1	0	1	2	2	1
076D23_2	KU662061	KU662062	F: ATCAGCACAGCCATGAGTATTG; R: CCTTCAATGCATAACAACAAGC	64°C	799 bp	797 bp	797 bp	792/799(99%)	779/797(98%)	CAPS, MaeII	156, 485	156, 641	NLL-14	30	0	41	2.2758	0.3204	8.2	6.7	0	2	2	0	2	1	0	2	0	1	1	2	1	1	0	1	0	1	1	0	0	2	1	1	0	2	2	1	1
083F23_3	KU662060	none	F: AACACACCTCCTAGGCAAAAGA; R: AGATACGATGGCAACCTAGGAG	59°C	505 bp	505 bp	none	505/505 (100%)	none	AS-PCR	505	none	NLL-19	32	0	43	2.2156	0.3302	12.3	13	0	2	1	0	2	1	1	0	0	1	2	2	1	1	0	2	1	1	2	0	0	2	1	2	0	2	2	1	2
084A06_3	KU662059	none	F: AATCTCTTCAGCCTCGGTTAAAT; R: ATGCTCTCTAATAAATCTTTTCTGC	64°C	451 bp	451 bp	none	451/451 (100%)	none	AS-PCR	451	none	NLL-3	44	0	39	0.9561	0.6199	10.6	10.3	2	1	1	0	1	2	0	1	1	2	2	1	2	2	1	2	2	2	2	0	0	2	1	1	0	2	1	2	2
087F06_1	KU662057	KU662058	F: GTTGCTTGCTTTCTCC; R: CTTCCCTCTGAGCATGTACCTT	64°C	825 bp	825 bp	825 bp	825/826(99%)	816/826(99%)	CAPS, MaeIII	12, 25, 65, 91, 144, 196, 292	12, 25, 64, 65, 91, 196, 372	NLL-3	32	0	38	1.0686	0.586	x	2.6	1	2	1	0	1	2	0	2	2	1	2	1	2	2	0	1	0	2	2	0	0	2	2	1	0	0	1	2	2
087N22_2	KU662056	none	F: GTGTCCCTTCCAACTCTAATGG; R: CACATTCATGATCCACCATTTC	64°C	837 bp	837 bp	none	837/837 (100%)	none	AS-PCR	837	none	NLL-16	44	0	45	0.711	0.7008	20.5	20.5	1	2	2	0	2	1	1	2	2	2	1	1	1	2	1	1	2	1	2	0	0	2	1	2	0	1	1	2	2
097D16_3	KU662054	KU662055	F: CACGCAAATCAGCTTCCTTATTA; R: AGAGCAAGACATCTGTTTGGAA	64°C	551 bp	551 bp	551 bp	551/551(100%)	548/551(99%)	CAPS, MaeII	551	208, 343	NLL-11	29	4	40	22.5022	0	11.4	6.9	0	0	0	0	0	0	0	0	0	0	1	1	0	2	0	1	0	0	1	0	0	1	2	1	0	2	1	2	1
102A04_5	KU662052	KU662053	F: TGGTGGTTCTGCTTATGATGCT; R: GCTGTTTCTAAAATTTGAACTTGTG	67°C	451 bp	451 bp	454 bp	450/451(99%)	449/454(99%)	AS-PCR	451	454	NLL-13	37	0	48	2.1029	0.3494	13	11.9	1	1	1	0	1	1	0	2	1	1	1	2	2	0	1	0	2	1	2	0	0	2	1	1	0	2	2	2	1
114O14_3	KU662050	KU662051	F: TTGGAGGAAACAGTTTGAGGTT; R: ACCATAGAGATACGGCCAGAAG	56°C	615 bp	617 bp	593	615/615(100%)	583/615(95%)	CAPS, PstI	231, 386	593	NLL-3	38	0	43	0.9478	0.6225	7.3	20.3	0	0	0	0	1	2	1	1	1	2	2	2	1	1	2	2	2	2	0	0	0	2	2	1	0	1	1	2	1
123D01_5	KU662048	KU662049	F: CATAGAAAAATAGAATTGGCATTGG; R: TTTAGTTTCTTTACCCCTCTCTCA	64°C	551 bp	551 bp	551 bp	551/551(100%)	549/551(99%)	CAPS, MaeII	551	228, 323	NLL-19	32	1	36	0.6331	0.7286	5.7	4	2	0	2	0	2	1	0	0	1	1	2	2	0	1	0	2	0	2	0	0	0	1	2	2	0	2	1	1	1
127N17_2	KU662046	KU662047	F: GGCTTCCTTTCTCCTCAAGTTT; R: CAACTCCTTCACCAGCTCCTAC	64°C	792 bp	792 bp	792 bp	789/792(99%)	785/792(99%)	CAPS, MnlI	13, 779	13, 103, 779	NLL-6	30	0	36	1.0686	0.586	6.6	9.4	1	1	1	0	0	2	0	1	0	2	2	2	1	2	0	2	0	1	1	0	0	2	0	0	0	1	2	2	2
131K15_5_3	KU662044	KU662045	F3: TTGGGTCTAGTTTAATACTCTCATC; R3: AGATTTCATTTCATACACCATGT	60°C	674 bp	674 bp	674 bp	668/675(99%)	664/678(98%)	CAPS, BsmAI	195, 479	137, 198, 339	NLL-5	46	0	39	1.2492	0.5354	8.8	14.7	2	2	2	0	0	0	1	1	1	1	2	1	1	1	2	1	1	2	1	0	0	2	1	1	0	2	2	2	2
131K22_3	KU662042	KU662043	F: CATAATTAGGCCATGAGAAAAA; R: CATGGTCTACAATGGTCGATTC	58°C	605 bp	605 bp	605 bp	603/605(99%)	579/604(96%)	CAPS, HphI	163, 208, 234	88, 120, 163, 234	NLL-4	40	0	41	0.6492	0.7228	13	13.5	0	0	1	0	2	0	1	1	2	1	1	2	1	1	1	2	2	2	1	0	0	2	0	0	0	0	2	1	1
131P18_3	KU662037	KU662038	F: AAGCTTGTTGAAGTTCTCTCACTTG; R: GGACCGTCCCAGCATGAAAT	64°C	501 bp	501 bp	501 bp	501/501(100%)	495/501(99%)	CAPS, AluI	2, 31, 109, 350	2, 31, 143, 216, 350	NLL-17	40	6	35	46.2815	0	9.5	12.5	2	2	2	0	1	2	0	2	H	0	2	2	1	2	0	2	0	H	1	0	0	2	1	2	0	1	1	2	2
137N08_5	KU662041	none	F: AAGCTTAAGGTTGGAGGAAACA; R: TTCAATTTAAACCCGAACAGAAA	53,5°C	503 bp	503 bp	none	503/503(100%)	none	AS-PCR	503	none	NLL-3	39	0	50	2.0699	0.3552	20.3	15.9	2	2	1	0	1	2	1	1	1	2	2	2	1	1	2	2	2	2	2	0	0	2	2	1	0	1	1	2	1
138H12_5	KU662039	KU662040	F: CACTTTCAAAGGTGGAAACAAA; R: GCATCCAGAAAGAAAGATTTGG	64°C	603 bp	603 bp	603 bp	580/605(96%)	580/605(96%)	CAPS, HphI	267, 336	603	NLL-9	35	0	47	2.4145	0.299	11.9	18.8	2	0	2	0	2	0	1	1	2	2	2	2	2	2	1	1	2	1	1	0	0	1	1	1	0	2	1	1	1
[truncated: 85 more columns]
