# Supplementary material for: Integration of Lupinus angustifolius L. (narrow-leafed lupin) genome maps and comparative mapping within legumes
Source: Chromosome Res. 2016 May 11;24:355–78. doi: 10.1007/s10577-016-9526-8 (PMC4969343; doi:10.1007/s10577-016-9526-8)
Supplement: Supplementary file 13 — Legume cross-genus syntenic regions identified for clones established as single-locus BACs in narrow-leafed lupin metaphase chromosomes. (XLS 79 kb) [file 10577_2016_9526_MOESM13_ESM.xls]

## Sheet: syntenic regions summary
Integration of Lupinus angustifolius L. (narrow-leafed lupin) genome maps and comparative mapping within legumes
Chromosome Research
Katarzyna Wyrwa, Michał Książkiewicz, Anna Szczepaniak, Karolina Susek, Jan Podkowiński, Barbara Naganowska
Institute of Plant Genetics of the Polish Academy of Sciences, Strzeszyńska 34, Poznań 60-479, Poland
Email: kwyr@igr.poznan.pl; Telephone: (+48 61) 65 50 217; Fax: (+48 61) 65 50 301
Online Resource 13. Legume cross-genera syntenic regions identified for clones established as single locus BACs in narrow-leafed lupin metaphase chromosomes.
BAC or BES	NLL	Target gene	L. angustifolius scaffold	BAC or scaffold start	BAC or scaffold end	Legume chromosome	Homolog of target gene in syntenic region	Accession of the homolog	Legume chromosome start	Legume chromosome end	Syntenic Lupinus region length	Syntenic legume region length	Legume : lupin lengths ratio
076D23_5	14	AS	AOCW01130134.1	2642	10410	Ad_10	no		11525516	11533194	7768	7678	0.988414
076D23_3	14	AS	AOCW01093208.1_rc	196	28633	Ad_10	asparagine synthetase 3	Aradu.Z4NMT	12484407	12605439	28437	121032	4.25615
076D23_5	14	AS	AOCW01130134.1	2653	10410	Ad_3	no		128944615	128949936	7757	5321	0.685961
076D23_3	14	AS	AOCW01093208.1_rc	9767	28642	Ad_3	no		129147767	129187659	18875	39892	2.11348
076D23_5	14	AS	AOCW01130134.1	2642	10410	Ai_10	asparagine synthetase 3	Araip.V7UVC	17529135	17536865	7768	7730	0.995108
076D23_3	14	AS	AOCW01093208.1_rc	4673	28633	Ai_10	asparagine synthetase 3	Araip.V7UVC	18734343	18995698	23960	261355	10.908
076D23_5	14	AS	AOCW01130134.1	2639	10410	Ai_3	no		129706010	129711338	7771	5328	0.685626
076D23_3	14	AS	AOCW01093208.1_rc	9767	28642	Ai_3	no		129912140	129947045	18875	34905	1.84927
076D23_5	14	AS	AOCW01130134.1	1268	10410	Ca_5	asparagine synthetase 3	cicar.Ca_12700_gene	43383258	43393931	9142	10673	1.16747
076D23_3	14	AS	AOCW01093208.1_rc	779	28644	Ca_5	asparagine synthetase 3	cicar.Ca_12700_gene	43519218	43585431	27865	66213	2.37621
076D23_5	14	AS	AOCW01130134.1	2639	10410	Ca_6	no		8298653	8307543	7771	8890	1.144
076D23_5	14	AS	AOCW01130134.1	2637	10410	Cc_1	asparagine synthetase 3	cajca.C.cajan_19428_gene	2232586	2241691	7773	9105	1.17136
076D23_3	14	AS	AOCW01093208.1_rc	759	28644	Cc_1	asparagine synthetase 3	cajca.C.cajan_19428_gene	2408295	2457313	27885	49018	1.75786
076D23_5	14	AS	AOCW01130134.1	2677	10410	Cc_scaffold000116	no		382788	399781	7733	16993	2.19747
076D23_3	14	AS	AOCW01093208.1_rc	9768	21061	Cc_scaffold132375	no		20324	60911	11293	40587	3.594
076D23_5	14	AS	AOCW01130134.1	2677	10410	Gm_11	no		38929981	38945568	7733	15587	2.01565
076D23_3	14	AS	AOCW01093208.1_rc	196	28644	Gm_11	no		39071626	39113701	28448	42075	1.47901
076D23_5	14	AS	AOCW01130134.1	2677	10410	Gm_18	asparagine synthetase 3	glyma.Glyma.18G017200	1078011	1087240	7733	9229	1.19346
076D23_3	14	AS	AOCW01093208.1_rc	751	29175	Gm_18	asparagine synthetase 3	glyma.Glyma.18G017200	1223544	1266836	28424	43292	1.52308
076D23_3	14	AS	AOCW01093208.1_rc	9768	28644	Gm_5	no		36401255	36437603	18876	36348	1.92562
076D23_5	14	AS	AOCW01130134.1	2677	10410	Gm_8	no		10304087	10312195	7733	8108	1.04849
076D23_3	14	AS	AOCW01093208.1_rc	9746	28644	Gm_8	no		10509310	10541779	18898	32469	1.71812
076D23_5	14	AS	AOCW01130134.1	1285	10410	Mt_3	asparagine synthetase 3	medtr.Medtr3g087220	39360043	39370234	9125	10191	1.11682
076D23_3	14	AS	AOCW01093208.1_rc	769	28644	Mt_3	asparagine synthetase 3	medtr.Medtr3g087220	39542268	39613536	27875	71268	2.5567
076D23_5	14	AS	AOCW01130134.1	2643	10410	Mt_8	no		37548966	37558336	7767	9370	1.20639
076D23_3	14	AS	AOCW01093208.1_rc	759	28644	Pv_1	asparagine synthetase 3	phavu.Phvul.001G252200	50941379	50978470	27885	37091	1.33014
076D23_3	14	AS	AOCW01093208.1_rc	9768	28644	Pv_2	no		42206525	42252981	18876	46456	2.46111
076D23_5	14	AS	AOCW01130134.1	2639	10410	Pv_2	no		42693474	42706336	7771	12862	1.65513
076D23_3	14	AS	AOCW01093208.1_rc	196	28618	Vr_2	asparagine synthetase 3	vigra.Vradi02g12650	22842865	22900520	28422	57655	2.02853
076D23_5	14	AS	AOCW01130134.1	2639	10410	Vr_7	no		40356905	40368312	7771	11407	1.46789
076D23_3	14	AS	AOCW01093208.1_rc	2535	28644	Vr_7	no		40594761	40655247	26109	60486	2.31667
14BACS	17	ENOD40	not analyzed	5213	282501	Ad_3	n/a		123913006	124475275	277288	562269	2.02774
068H10	18	ENOD40	not analyzed	10121	73384	Ad_3	n/a		124181210	124265681	63263	84471	1.33524
059F07	6	ENOD40	not analyzed	8505	87236	Ad_3	n/a		124254439	124410369	78731	155930	1.98054
14BACS	17	ENOD40	not analyzed	7631	282329	Ad_5	n/a		21664020	23880363	274698	2216343	8.06829
068H10	18	ENOD40	not analyzed	1	86174	Ad_5	n/a		22348925	23384504	86173	1035579	12.0174
059F07	6	ENOD40	not analyzed	3260	88481	Ad_5	n/a		22846751	23759399	85221	912648	10.7092
14BACS	17	ENOD40	not analyzed	5203	282338	Ai_3	n/a		124494468	125095597	277135	601129	2.16908
068H10	18	ENOD40	not analyzed	12057	73384	Ai_3	n/a		124792229	124868619	61327	76390	1.24562
059F07	6	ENOD40	not analyzed	8505	87236	Ai_3	n/a		124859065	125044517	78731	185452	2.35551
14BACS	17	ENOD40	not analyzed	20511	282329	Ai_5	n/a		21883128	24242037	261818	2358909	9.00973
068H10	18	ENOD40	not analyzed	1	86174	Ai_5	n/a		22450976	23577962	86173	1126986	13.0782
059F07	6	ENOD40	not analyzed	3260	88481	Ai_5	n/a		23162161	24131469	85221	969308	11.3741
14BACS	17	ENOD40	not analyzed	5159	282343	Ca_2	n/a		7799950	8378803	277184	578853	2.08833
068H10	18	ENOD40	not analyzed	1	86173	Ca_2	n/a		7946988	8252170	86172	305182	3.54154
059F07	6	ENOD40	not analyzed	8503	88460	Ca_2	n/a		8155434	8331716	79957	176282	2.20471
14BACS	17	ENOD40	not analyzed	5189	230143	Ca_7	n/a		16857486	18697959	224954	1840473	8.18155
14BACS	17	ENOD40	not analyzed	65232	283737	Cc_6	n/a		10412932	10816676	218505	403744	1.84776
068H10	18	ENOD40	not analyzed	1	86174	Cc_6	n/a		10454809	10686398	86173	231589	2.68749
059F07	6	ENOD40	not analyzed	3260	75388	Cc_6	n/a		10583429	10774198	72128	190769	2.64487
14BACS	17	ENOD40	not analyzed	5152	61498	Cc_6	n/a		12227596	12403347	56346	175751	3.11914
14BACS	17	ENOD40	not analyzed	5152	285825	Gm_1	n/a		2667964	3157326	280673	489362	1.74353
068H10	18	ENOD40	not analyzed	1	86175	Gm_1	n/a		2852549	3046451	86174	193902	2.25012
059F07	6	ENOD40	not analyzed	3260	75388	Gm_1	n/a		2982227	3118921	72128	136694	1.89516
14BACS	17	ENOD40	not analyzed	5149	282340	Gm_18	n/a		20861974	23681606	277191	2819632	10.1722
14BACS	17	ENOD40	not analyzed	5152	283702	Gm_2	n/a		3223247	3611614	278550	388367	1.39425
059F07	6	ENOD40	not analyzed	3260	75396	Gm_2	n/a		3253122	3359547	72136	106425	1.47534
068H10	18	ENOD40	not analyzed	1	86175	Gm_2	n/a		3292881	3446794	86174	153913	1.78607
068H10	18	ENOD40	not analyzed	1	2831	Gm_8	n/a		12479021	12481598	2830	2577	0.910601
14BACS	17	ENOD40	not analyzed	5149	282529	Gm_8	n/a		38037566	39010336	277380	972770	3.50699
068H10	18	ENOD40	not analyzed	21073	73362	Gm_8	n/a		38581766	38668219	52289	86453	1.65337
059F07	6	ENOD40	not analyzed	3312	87236	Gm_8	n/a		38664135	38863960	83924	199825	2.38102
14BACS	17	ENOD40	not analyzed	5167	282508	Lj_2	n/a		22962756	23455819	277341	493063	1.77782
059F07	6	ENOD40	not analyzed	3260	88460	Lj_2	n/a		22992167	23105397	85200	113230	1.32899
068H10	18	ENOD40	not analyzed	1	86175	Lj_2	n/a		23059071	23242915	86174	183844	2.1334
14BACS	17	ENOD40	not analyzed	5183	282364	Mt_5	n/a		14158585	14798313	277181	639728	2.30798
068H10	18	ENOD40	not analyzed	1	86175	Mt_5	n/a		14469320	14660052	86174	190732	2.21334
059F07	6	ENOD40	not analyzed	3313	88482	Mt_5	n/a		14579353	14747967	85169	168614	1.97976
14BACS	17	ENOD40	not analyzed	238709	283663	Mt_8	n/a		27156600	27298679	44954	142079	3.16054
14BACS	17	ENOD40	not analyzed	5168	230168	Mt_8	n/a		29032568	29473999	225000	441431	1.96192
14BACS	17	ENOD40	not analyzed	65232	282528	Pv_2	n/a		6337669	9704047	217296	3366378	15.4921
068H10	18	ENOD40	not analyzed	1	73397	Pv_2	n/a		7204061	7393586	73396	189525	2.58223
059F07	6	ENOD40	not analyzed	3263	56625	Pv_2	n/a		7300379	7451372	53362	150993	2.8296
059F07	6	ENOD40	not analyzed	61305	88462	Pv_2	n/a		9552530	9645499	27157	92969	3.42339
14BACS	17	ENOD40	not analyzed	5154	61455	Pv_2	n/a		28972434	29146366	56301	173932	3.08932
14BACS	17	ENOD40	not analyzed	5149	282325	Pv_3	n/a		8183553	9171702	277176	988149	3.56506
059F07	6	ENOD40	not analyzed	6975	87236	Pv_3	n/a		8320655	8512663	80261	192008	2.3923
059F07	6	ENOD40	not analyzed	3263	88450	Vr_11	n/a		11402753	11706678	85187	303925	3.56774
14BACS	17	ENOD40	not analyzed	7636	253316	Vr_11	n/a		11402769	12360657	245680	957888	3.89893
068H10	18	ENOD40	not analyzed	1	86163	Vr_11	n/a		11504285	12033108	86162	528823	6.13754
059F07	6	ENOD40	not analyzed	25883	87236	Vr_scaffold_206	n/a		150561	350868	61353	200307	3.26483
047P22_5, 131K22_5	4	GS	KB405354.1	15333	23177	Ad_3	glutamine synthetase 1	Aradu.51WYZ	122301084	122307854	7844	6770	0.86308
059J08_3	9	GS	AOCW01158579.1	2490	5595	Ad_3	glutamine synthetase 1	Aradu.51WYZ	122308888	122312902	3105	4014	1.29275
047P22_3	4	GS	KB430042.1_rc	11861	17937	Ad_3	glutamine synthetase 1	Aradu.51WYZ	122354393	122359823	6076	5430	0.89368
047P22_3	4	GS	KB430042.1_rc	13420	17632	Ad_3	glutamine synthetase 1	Aradu.51WYZ	122470991	122474520	4212	3529	0.837844
059J08_5	9	GS	KB441622.1	1064	10129	Ad_3	glutamine synthetase 1	Aradu.51WYZ	122556046	122606297	9065	50251	5.54341
047P22_3	4	GS	KB430042.1_rc	13452	17937	Ad_4	no		7691237	7700398	4485	9161	2.04259
059J08_3	9	GS	AOCW01158579.1	3318	5595	Ad_5	glutamine synthetase 1	Aradu.Q4KBE	96663763	96667688	2277	3925	1.72376
036L23_3	11	GS	AOCW01050906.1	5035	9630	Ad_7	no		14102303	14144069	4595	41766	9.08945
036L23_5	11	GS	KB412904.1_rc	4260	31680	Ad_7	no		14593448	15135357	27420	541909	19.7633
036L23_5	11	GS	KB412904.1_rc	13851	22862	Ad_7	no		15189296	15193973	9011	4677	0.519032
047P22_5, 131K22_5	4	GS	KB405354.1	15333	23177	Ai_3	glutamine synthetase 1	Araip.T9T6I	122874602	122881066	7844	6464	0.824069
059J08_3	9	GS	AOCW01158579.1	3311	5595	Ai_3	glutamine synthetase 1	Araip.T9T6I	122884190	122886065	2284	1875	0.820928
047P22_3	4	GS	KB430042.1_rc	11861	17937	Ai_3	glutamine synthetase 1	Araip.T9T6I	122958704	122963976	6076	5272	0.867676
047P22_3	4	GS	KB430042.1_rc	13420	17937	Ai_3	glutamine synthetase 1	Araip.T9T6I	123020398	123102110	4517	81712	18.0899
059J08_5	9	GS	KB441622.1	1064	10129	Ai_3	glutamine synthetase 1	Araip.T9T6I	123200340	123257177	9065	56837	6.26994
059J08_3	9	GS	AOCW01158579.1	3318	5595	Ai_5	glutamine synthetase 1.3	Araip.74N1T	129408361	129412002	2277	3641	1.59903
036L23_3	11	GS	AOCW01050906.1	5035	9630	Ai_7	no		15178910	15237457	4595	58547	12.7415
036L23_5	11	GS	KB412904.1_rc	4221	31680	Ai_7	no		15789538	16167388	27459	377850	13.7605
036L23_5	11	GS	KB412904.1_rc	13851	22862	Ai_7	no		16197953	16202600	9011	4647	0.515703
059J08_5	9	GS	KB441622.1	538	10400	Ca_2	glutamine synthetase 1	cicar.Ca_14330_gene	28350541	28386474	9862	35933	3.64358
036L23_3	11	GS	AOCW01050906.1	5036	6677	Ca_2	glutamine synthetase 1	cicar.Ca_14330_gene	28988371	28990619	1641	2248	1.3699
059J08_3	9	GS	AOCW01158579.1	2488	5595	Ca_2	glutamine synthetase 1	cicar.Ca_14330_gene	29090477	29093559	3107	3082	0.991954
036L23_5	11	GS	KB412904.1_rc	4233	31663	Ca_2	glutamine synthetase 1	cicar.Ca_14330_gene	29187277	29463810	27430	276533	10.0814
047P22_3	4	GS	KB430042.1_rc	11862	17938	Ca_6	glutamine synthetase 1	cicar.Ca_13282_gene	555964	562936	6076	6972	1.14747
059J08_3	9	GS	AOCW01158579.1	3302	5583	Ca_6	glutamine synthetase 1	cicar.Ca_13282_gene	610819	613659	2281	2840	1.24507
047P22_5, 131K22_5	4	GS	KB405354.1	15185	23158	Ca_6	glutamine synthetase 1	cicar.Ca_13282_gene	638643	647569	7973	8926	1.11953
036L23_3	11	GS	AOCW01050906.1	4948	6602	Ca_6	glutamine synthetase 1	cicar.Ca_13282_gene	690178	692111	1654	1933	1.16868
059J08_3	9	GS	AOCW01158579.1	3312	5593	Ca_8	glutamine synthetase 1	cicar.Ca_16795_gene	11787781	11792445	2281	4664	2.04472
036L23_3	11	GS	AOCW01050906.1	5037	6602	Cc_1	glutamine synthetase 1	cajca.C.cajan_19601_gene	4106876	4108756	1565	1880	1.20128
047P22_5, 131K22_5	4	GS	KB405354.1	5455	23186	Cc_1	glutamine synthetase 1	cajca.C.cajan_19601_gene	4258639	4267646	17731	9007	0.50798
059J08_3	9	GS	AOCW01158579.1	2507	7761	Cc_1	glutamine synthetase 1	cajca.C.cajan_19601_gene	4298697	4328379	5254	29682	5.64941
047P22_3	4	GS	KB430042.1_rc	11862	17934	Cc_1	glutamine synthetase 1	cajca.C.cajan_19601_gene	4369921	4377386	6072	7465	1.22941
059J08_3	9	GS	AOCW01158579.1	2505	5593	Cc_scaffold132590	glutamine synthetase 1	cajca.C.cajan_38476_gene	24422	28479	3088	4057	1.3138
059J08_3	9	GS	AOCW01158579.1	2492	5593	Cc_scaffold132590	glutamine synthetase 1	cajca.C.cajan_38476_gene	29478	33073	3101	3595	1.1593
036L23_5	11	GS	KB412904.1_rc	1	31704	Cc_scaffold134217	no		66517	110226	31703	43709	1.3787
059J08_5	9	GS	KB441622.1	1092	8722	Gm_11	glutamine synthetase 1	glyma.Glyma.11G215500	35202894	35272369	7630	69475	9.1055
047P22_3	4	GS	KB430042.1_rc	11826	17937	Gm_11	glutamine synthetase 1	glyma.Glyma.11G215500	35296068	35310583	6111	14515	2.37523
059J08_3	9	GS	AOCW01158579.1	2490	5595	Gm_11	glutamine synthetase 1	glyma.Glyma.11G215500	35361543	35365447	3105	3904	1.25733
047P22_5, 131K22_5	4	GS	KB405354.1	4792	23186	Gm_11	glutamine synthetase 1	glyma.Glyma.11G215500	35402162	35411116	18394	8954	0.486789
036L23_3	11	GS	AOCW01050906.1	5035	9509	Gm_11	glutamine synthetase 1	glyma.Glyma.11G215500	35470346	35482877	4474	12531	2.80085
059J08_5	9	GS	KB441622.1	1057	10141	Gm_14	glutamine synthetase 1	glyma.Glyma.14G213200, glyma.Glyma.14G213300	48382210	48414825	9084	32615	3.59038
036L23_5	11	GS	KB412904.1_rc	1	31699	Gm_14	glutamine synthetase 1	glyma.Glyma.14G213200, glyma.Glyma.14G213300	48414245	48445793	31698	31548	0.995268
059J08_3	9	GS	AOCW01158579.1	2479	5595	Gm_14	glutamine synthetase 1	glyma.Glyma.14G213200, glyma.Glyma.14G213300	48502966	48506711	3116	3745	1.20186
059J08_3	9	GS	AOCW01158579.1	2492	5593	Gm_14	glutamine synthetase 1	glyma.Glyma.14G213200, glyma.Glyma.14G213300	48510196	48513922	3101	3726	1.20155
036L23_3	11	GS	AOCW01050906.1	5037	9526	Gm_14	glutamine synthetase 1	glyma.Glyma.14G213200, glyma.Glyma.14G213300	48612897	48623859	4489	10962	2.44197
036L23_3	11	GS	AOCW01050906.1	5034	9509	Gm_18	glutamine synthetase 1	glyma.Glyma.18G041100	3342574	3353706	4475	11132	2.4876
047P22_5, 131K22_5	4	GS	KB405354.1	15221	23186	Gm_18	glutamine synthetase 1	glyma.Glyma.18G041100	3416228	3423459	7965	7231	0.907847
059J08_3	9	GS	AOCW01158579.1	2490	7761	Gm_18	glutamine synthetase 1	glyma.Glyma.18G041100	3435568	3470737	5271	35169	6.67217
047P22_3	4	GS	KB430042.1_rc	11862	17937	Gm_18	glutamine synthetase 1	glyma.Glyma.18G041100	3503224	3513211	6075	9987	1.64395
059J08_5	9	GS	KB441622.1	1092	10082	Gm_18	glutamine synthetase 1	glyma.Glyma.18G041100	3534323	3596730	8990	62407	6.94182
059J08_5	9	GS	KB441622.1	1058	10133	Gm_2	glutamine synthetase 1	glyma.Glyma.02G244000, glyma.Glyma.02G243900	46158362	46190908	9075	32546	3.58634
036L23_5	11	GS	KB412904.1_rc	1	31699	Gm_2	glutamine synthetase 1	glyma.Glyma.02G244000, glyma.Glyma.02G243900	46190329	46219669	31698	29340	0.92561
059J08_3	9	GS	AOCW01158579.1	2479	4535	Gm_2	glutamine synthetase 1	glyma.Glyma.02G244000, glyma.Glyma.02G243900	46269478	46272379	2056	2901	1.41099
059J08_3	9	GS	AOCW01158579.1	2492	5593	Gm_2	glutamine synthetase 1	glyma.Glyma.02G244000, glyma.Glyma.02G243900	46275225	46279147	3101	3922	1.26475
036L23_3	11	GS	AOCW01050906.1	5037	9648	Gm_2	glutamine synthetase 1	glyma.Glyma.02G244000, glyma.Glyma.02G243900	46343033	46351883	4611	8850	1.91932
059J08_3	9	GS	AOCW01158579.1	3323	5599	Lj_2	glutamine synthetase 1	lotja.Lj2g3v0658180	10864927	10867847	2276	2920	1.28295
047P22_3	4	GS	KB430042.1_rc	11873	17935	Lj_6	glutamine synthetase 1	lotja.Lj6g3v0410480	3595370	3602090	6062	6720	1.10855
059J08_3	9	GS	AOCW01158579.1	2489	5595	Lj_6	glutamine synthetase 1	lotja.Lj6g3v0410480	3760886	3764687	3106	3801	1.22376
047P22_5, 131K22_5	4	GS	KB405354.1	15372	23177	Lj_6	glutamine synthetase 1	lotja.Lj6g3v0410480	3787287	3794450	7805	7163	0.917745
047P22_3	4	GS	KB430042.1_rc	11862	17771	Mt_3	glutamine synthetase 1	medtr.Medtr3g065250	29374420	29382162	5909	7742	1.3102
059J08_3	9	GS	AOCW01158579.1	2498	5593	Mt_3	glutamine synthetase 1	medtr.Medtr3g065250	29441022	29444388	3095	3366	1.08756
047P22_5, 131K22_5	4	GS	KB405354.1	15370	23174	Mt_3	glutamine synthetase 1	medtr.Medtr3g065250	29474917	29483811	7804	8894	1.13967
036L23_3	11	GS	AOCW01050906.1	5036	10642	Mt_3	glutamine synthetase 1	medtr.Medtr3g065250	29570153	29581102	5606	10949	1.95309
059J08_5	9	GS	KB441622.1	1101	10400	Mt_5	glutamine synthetase 1	medtr.Medtr5g077950	32987940	33057808	9299	69868	7.5135
036L23_5	11	GS	KB412904.1_rc	1	31702	Mt_5	glutamine synthetase 1	medtr.Medtr5g077950	33057277	33199043	31701	141766	4.47197
059J08_3	9	GS	AOCW01158579.1	2500	5595	Mt_5	glutamine synthetase 1	medtr.Medtr5g077950	33276532	33280051	3095	3519	1.137
036L23_3	11	GS	AOCW01050906.1	1431	6309	Mt_5	glutamine synthetase 1	medtr.Medtr5g077950	33366890	33379951	4878	13061	2.67753
047P22_3	4	GS	KB430042.1_rc	11862	17936	Pv_1	glutamine synthetase 1	phavu.Phvul.001G229500	48996909	49004319	6074	7410	1.21995
059J08_3	9	GS	AOCW01158579.1	2498	5595	Pv_1	glutamine synthetase 1	phavu.Phvul.001G229500	49041701	49045035	3097	3334	1.07653
047P22_5, 131K22_5	4	GS	KB405354.1	15333	23186	Pv_1	glutamine synthetase 1	phavu.Phvul.001G229500	49066733	49072944	7853	6211	0.790908
036L23_3	11	GS	AOCW01050906.1	5037	9509	Pv_1	glutamine synthetase 1	phavu.Phvul.001G229500	49118571	49130633	4472	12062	2.69723
036L23_3	11	GS	AOCW01050906.1	5037	6691	Pv_8	glutamine synthetase 1	phavu.Phvul.008G237400, phavu.Phvul.008G237500	55037024	55038915	1654	1891	1.14329
059J08_3	9	GS	AOCW01158579.1	2492	5595	Pv_8	glutamine synthetase 1	phavu.Phvul.008G237400, phavu.Phvul.008G237500	55143137	55146327	3103	3190	1.02804
059J08_3	9	GS	AOCW01158579.1	2494	5595	Pv_8	glutamine synthetase 1	phavu.Phvul.008G237400, phavu.Phvul.008G237500	55150955	55154201	3101	3246	1.04676
036L23_5	11	GS	KB412904.1_rc	1	30946	Pv_8	glutamine synthetase 1	phavu.Phvul.008G237400, phavu.Phvul.008G237500	55244824	55290093	30945	45269	1.46289
059J08_5	9	GS	KB441622.1	1092	10141	Pv_8	glutamine synthetase 1	phavu.Phvul.008G237400, phavu.Phvul.008G237500	55289550	55317402	9049	27852	3.07791
047P22_3	4	GS	KB430042.1_rc	11862	17934	Vr_3	glutamine synthetase 1	vigra.Vradi03g07860	9269546	9299586	6072	30040	4.9473
059J08_3	9	GS	AOCW01158579.1	2498	5595	Vr_3	glutamine synthetase 1	vigra.Vradi03g07860	9317141	9320545	3097	3404	1.09913
047P22_5, 131K22_5	4	GS	KB405354.1	4778	23186	Vr_3	glutamine synthetase 1	vigra.Vradi03g07860	9338171	9347879	18408	9708	0.527379
036L23_3	11	GS	AOCW01050906.1	5037	9509	Vr_3	glutamine synthetase 1	vigra.Vradi03g07860	9390374	9403184	4472	12810	2.86449
036L23_3	11	GS	AOCW01050906.1	5037	6691	Vr_6	glutamine synthetase 1	vigra.Vradi06g05640, vigra.Vradi06g05660	6958672	6960428	1654	1756	1.06167
059J08_3	9	GS	AOCW01158579.1	2492	5593	Vr_6	glutamine synthetase 1	vigra.Vradi06g05640, vigra.Vradi06g05660	7099921	7102808	3101	2887	0.93099
059J08_3	9	GS	AOCW01158579.1	2494	5595	Vr_6	glutamine synthetase 1	vigra.Vradi06g05640, vigra.Vradi06g05660	7127884	7132210	3101	4326	1.39503
036L23_5	11	GS	KB412904.1_rc	1	31693	Vr_6	glutamine synthetase 1	vigra.Vradi06g05640, vigra.Vradi06g05660	7196546	7243539	31692	46993	1.4828
059J08_5	9	GS	KB441622.1	1092	10133	Vr_6	glutamine synthetase 1	vigra.Vradi06g05640, vigra.Vradi06g05660	7242996	7277894	9041	34898	3.85997
087F06	3	NOD26	not analyzed	76	90286	Ad_7	Water-selective transport intrinsic membrane protein 1	Aradu.7MF1E	71507309	71825972	90210	318663	3.53246
127N17	6	NOD26	not analyzed	3068	14098	Ad_7	Water-selective transport intrinsic membrane protein 1	Aradu.7MF1E	71790934	71802361	11030	11427	1.03599
087F06	3	NOD26	not analyzed	20175	86721	Ad_9	Water-selective transport intrinsic membrane protein 1	Aradu.LI70Z	2620461	3071525	66546	451064	6.77823
087F06	3	NOD26	not analyzed	76	90286	Ai_8	Water-selective transport intrinsic membrane protein 1	Araip.U5J78	360046	621094	90210	261048	2.89378
127N17	6	NOD26	not analyzed	3068	14098	Ai_8	Water-selective transport intrinsic membrane protein 1	Araip.U5J78	590279	598032	11030	7753	0.702901
087F06	3	NOD26	not analyzed	20175	90311	Ai_9	Water-selective transport intrinsic membrane protein 1	Araip.FP1A1	3471077	4137440	70136	666363	9.50101
087F06	3	NOD26	not analyzed	83	90286	Ca_1	no		9670212	9926386	90203	256174	2.83997
127N17	6	NOD26	not analyzed	3110	14078	Ca_1	no		9884167	9897254	10968	13087	1.1932
087F06	3	NOD26	not analyzed	20176	90286	Cc_11	Water-selective transport intrinsic membrane protein 1	cajca.C.cajan_00333_gene	3202300	3934914	70110	732614	10.4495
127N17	6	NOD26	not analyzed	2073	5113	Cc_11	Water-selective transport intrinsic membrane protein 1	cajca.C.cajan_00333_gene	3270084	3271865	3040	1781	0.585855
127N17	6	NOD26	not analyzed	2183	5057	Cc_11	Water-selective transport intrinsic membrane protein 1	cajca.C.cajan_00333_gene	3900190	3902096	2874	1906	0.663187
087F06	3	NOD26	not analyzed	81	90286	Gm_13	Water-selective transport intrinsic membrane protein 1	glyma.Glyma.13G356000	42992927	43240715	90205	247788	2.74694
127N17	6	NOD26	not analyzed	3069	14075	Gm_13	Water-selective transport intrinsic membrane protein 1	glyma.Glyma.13G356000	43018977	43029456	11006	10479	0.952117
087F06	3	NOD26	not analyzed	8228	90287	Gm_15	Water-selective transport intrinsic membrane protein 1	glyma.Glyma.15G018100	1163647	1420637	82059	256990	3.13177
127N17	6	NOD26	not analyzed	3069	14075	Gm_15	Water-selective transport intrinsic membrane protein 1	glyma.Glyma.15G018100	1383764	1395758	11006	11994	1.08977
087F06	3	NOD26	not analyzed	30079	86863	Gm_7	no		1395718	1556620	56784	160902	2.83358
087F06	3	NOD26	not analyzed	30458	54169	Gm_7	no		7678929	7791763	23711	112834	4.75872
087F06	3	NOD26	not analyzed	20176	86863	Gm_8	no		16491553	16730879	66687	239326	3.5888
087F06	3	NOD26	not analyzed	81	81799	Lj_3	Water-selective transport intrinsic membrane protein 1	lotja.Lj3g3v0270530	1204758	1469446	81718	264688	3.23904
127N17	6	NOD26	not analyzed	2196	14120	Lj_3	Water-selective transport intrinsic membrane protein 1	lotja.Lj3g3v0270530	1394372	1462495	11924	68123	5.7131
087F06	3	NOD26	not analyzed	76	90286	Mt_2	Water-selective transport intrinsic membrane protein 1	medtr.Medtr2g101370	43559206	43960518	90210	401312	4.44864
127N17	6	NOD26	not analyzed	1075	14078	Mt_2	Water-selective transport intrinsic membrane protein 1	medtr.Medtr2g101370	43583355	43595910	13003	12555	0.965546
087F06	3	NOD26	not analyzed	20176	86826	Pv_10	no		41789824	42005237	66650	215413	3.232
087F06	3	NOD26	not analyzed	81	90286	Pv_5	Water-selective transport intrinsic membrane protein 1	phavu.Phvul.005G170300	39272993	39479553	90205	206560	2.2899
127N17	6	NOD26	not analyzed	3108	14075	Pv_5	Water-selective transport intrinsic membrane protein 1	phavu.Phvul.005G170300	39391670	39404801	10967	13131	1.19732
087F06	3	NOD26	not analyzed	81	90286	Vr_5	Water-selective transport intrinsic membrane protein 1	vigra.Vradi05g20520	31431224	31652716	90205	221492	2.45543
127N17	6	NOD26	not analyzed	3070	14075	Vr_5	Water-selective transport intrinsic membrane protein 1	vigra.Vradi05g20520	31621104	31632117	11005	11013	1.00073
087F06	3	NOD26	not analyzed	20176	86826	Vr_9	no		950922	1160485	66650	209563	3.14423
138H12	9	NOD45	not analyzed	23034	60613	Ad_1	n/a		2171261	2301353	37579	130092	3.46183
138H12	9	NOD45	not analyzed	56185	60613	Ad_1	n/a		3408424	3411575	4428	3151	0.711608
138H12	9	NOD45	not analyzed	88	80901	Ad_7	n/a		2546506	2942009	80813	395503	4.89405
138H12	9	NOD45	not analyzed	56185	60613	Ai_1	n/a		8600579	8603758	4428	3179	0.717931
138H12	9	NOD45	not analyzed	23034	60613	Ai_1	n/a		11006722	11258250	37579	251528	6.69331
138H12	9	NOD45	not analyzed	65	19705	Ai_7	n/a		2274626	2457300	19640	182674	9.30112
138H12	9	NOD45	not analyzed	9156	80901	Ai_7	n/a		2514666	2896679	71745	382013	5.32459
138H12	9	NOD45	not analyzed	88	80901	Ca_2	n/a		34751262	35056161	80813	304899	3.7729
138H12	9	NOD45	not analyzed	50	80908	Cc_2	n/a		14562787	14888430	80858	325643	4.02734
138H12	9	NOD45	not analyzed	71	80901	Gm_14	n/a		1479149	1709455	80830	230306	2.84926
138H12	9	NOD45	not analyzed	43085	80902	Gm_18	n/a		9560977	9963295	37817	402318	10.6385
138H12	9	NOD45	not analyzed	50	80976	Gm_2	n/a		50111971	50289778	80926	177807	2.19716
138H12	9	NOD45	not analyzed	43093	80902	Gm_8	n/a		42753116	43005506	37809	252390	6.67539
138H12	9	NOD45	not analyzed	37	77364	Lj_2	n/a		41889455	42179372	77327	289917	3.74923
138H12	9	NOD45	not analyzed	21828	80901	Mt_3	n/a		20362947	21008630	59073	645683	10.9303
138H12	9	NOD45	not analyzed	73	80901	Mt_5	n/a		40485888	40859490	80828	373602	4.62219
138H12	9	NOD45	not analyzed	43802	80902	Pv_6	n/a		15607676	15980165	37100	372489	10.0401
138H12	9	NOD45	not analyzed	64304	80901	Pv_8	n/a		57781753	57810248	16597	28495	1.71688
138H12	9	NOD45	not analyzed	68	61176	Pv_8	n/a		57904650	58051749	61108	147099	2.4072
138H12	9	NOD45	not analyzed	8875	80901	Vr_6	n/a		1638980	1877072	72026	238092	3.30564
067C07_3	19	PEPC	KB415203.1	3101	6984	Ad_1	no		91249118	91252302	3883	3184	0.819985
083F23_5	19	PEPC	KB435616.1	1588	6763	Ad_3	phosphoenolpyruvate carboxylase 1	Aradu.H2SP1	21751724	21757601	5175	5877	1.13565
083F23_5	19	PEPC	KB435616.1	1588	6758	Ad_3	phosphoenolpyruvate carboxylase 1	Aradu.H5W76	26989144	26995647	5170	6503	1.25783
083F23_5	19	PEPC	KB435616.1	1588	12251	Ad_7	phosphoenolpyruvate carboxylase 1	Aradu.TPI8X	72620616	72689298	10663	68682	6.44115
131K15_3	5	PEPC	KB410794.1	12638	24117	Ad_7	phosphoenolpyruvate carboxylase 1	Aradu.TPI8X	72834338	72922708	11479	88370	7.69841
083F23_5	19	PEPC	KB435616.1	1588	6766	Ad_8	phosphoenolpyruvate carboxylase 1	Aradu.A52DW	33032761	33037674	5178	4913	0.948822
067C07_3	19	PEPC	KB415203.1	3101	6979	Ai_1	no		136330935	136334097	3878	3162	0.815369
083F23_5	19	PEPC	KB435616.1	1588	6766	Ai_2	phosphoenolpyruvate carboxylase 1	Araip.RUX3H	7185293	7190245	5178	4952	0.956354
083F23_5	19	PEPC	KB435616.1	1588	6148	Ai_3	phosphoenolpyruvate carboxylase 1	Araip.32X4C	24053725	24058791	4560	5066	1.11096
083F23_5	19	PEPC	KB435616.1	1588	6758	Ai_3	phosphoenolpyruvate carboxylase 3	Araip.0FD7T	29544159	29551170	5170	7011	1.35609
083F23_5	19	PEPC	KB435616.1	1588	12251	Ai_8	phosphoenolpyruvate carboxylase 1	Araip.BSJ6S	27742420	27843685	10663	101265	9.49686
131K15_3	5	PEPC	KB410794.1	15277	24117	Ai_8	phosphoenolpyruvate carboxylase 1	Araip.BSJ6S	28204457	28382867	8840	178410	20.1821
083F23_5	19	PEPC	KB435616.1	1588	6753	Ca_1	phosphoenolpyruvate carboxylase 2	cicar.Ca_02491_gene	12636796	12642200	5165	5404	1.04627
131K15_3	5	PEPC	KB410794.1	17043	24201	Ca_1	phosphoenolpyruvate carboxylase 3	cicar.Ca_12888_gene	47723167	47768943	7158	45776	6.39508
083F23_5	19	PEPC	KB435616.1	1584	17206	Ca_1	phosphoenolpyruvate carboxylase 3	cicar.Ca_12888_gene	47833216	47891407	15622	58191	3.72494
083F23_5	19	PEPC	KB435616.1	1588	6148	Ca_6	phosphoenolpyruvate carboxylase 2	cicar.Ca_19873_gene	21321396	21326335	4560	4939	1.08311
067C07_3	19	PEPC	KB415203.1	3100	6989	Ca_7	no		2409182	2414157	3889	4975	1.27925
083F23_5	19	PEPC	KB435616.1	1579	6765	Ca_scaffold1545	phosphoenolpyruvate carboxylase 3	cicar.Ca_23856_gene	107730	113187	5186	5457	1.05226
083F23_5	19	PEPC	KB435616.1	1582	6756	Cc_10	phosphoenolpyruvate carboxylase 1	cajca.C.cajan_14425_gene	12457189	12465638	5174	8449	1.63297
067C07_3	19	PEPC	KB415203.1	3097	6185	Cc_11	no		40479450	40488535	3088	9085	2.94203
083F23_5	19	PEPC	KB435616.1	1588	6148	Cc_scaffold000293	phosphoenolpyruvate carboxylase 1	cajca.C.cajan_28480_gene	73091	78746	4560	5655	1.24013
083F23_5	19	PEPC	KB435616.1	1588	6753	Cc_scaffold000330	phosphoenolpyruvate carboxylase 1	cajca.C.cajan_23871_gene	93387	99178	5165	5791	1.1212
067C07_3	19	PEPC	KB415203.1	3278	5595	Cc_scaffold000368	no		45892	50488	2317	4596	1.9836
067C07_3	19	PEPC	KB415203.1	3278	5595	Cc_scaffold000368	no		103293	108502	2317	5209	2.24817
131K15_3	5	PEPC	KB410794.1	836	24208	Cc_scaffold000380	phosphoenolpyruvate carboxylase 3	cajca.C.cajan_25424_gene	284779	324052	23372	39273	1.68034
083F23_5	19	PEPC	KB435616.1	1588	17363	Cc_scaffold000380	phosphoenolpyruvate carboxylase 3	cajca.C.cajan_25424_gene	354127	418943	15775	64816	4.10878
131K15_5	5	PEPC	KB422665.1	3167	10280	Cc_scaffold000380	phosphoenolpyruvate carboxylase 3	cajca.C.cajan_25424_gene	493139	495116	7113	1977	0.277942
067C07_3	19	PEPC	KB415203.1	3234	6185	Gm_10	no		6888206	6893704	2951	5498	1.8631
067C07_3	19	PEPC	KB415203.1	3189	5588	Gm_10	no		6988270	6991175	2399	2905	1.21092
083F23_5	19	PEPC	KB435616.1	1588	6753	Gm_12	phosphoenolpyruvate carboxylase 2	glyma.Glyma.12G210600	36996347	37002102	5165	5755	1.11423
131K15_5	5	PEPC	KB422665.1	3167	9042	Gm_12	phosphoenolpyruvate carboxylase 3	glyma.Glyma.12G229400	38911466	38913068	5875	1602	0.272681
083F23_5	19	PEPC	KB435616.1	1583	17363	Gm_12	phosphoenolpyruvate carboxylase 3	glyma.Glyma.12G229400	38963459	38996902	15780	33443	2.11933
131K15_3	5	PEPC	KB410794.1	738	20643	Gm_12	phosphoenolpyruvate carboxylase 3	glyma.Glyma.12G229400	39019268	39036811	19905	17543	0.881336
067C07_3	19	PEPC	KB415203.1	3097	7020	Gm_13	no		560379	565055	3923	4676	1.19194
067C07_3	19	PEPC	KB415203.1	3110	6186	Gm_13	no		25406960	25414025	3076	7065	2.29681
067C07_3	19	PEPC	KB415203.1	3110	6186	Gm_13	no		25437034	25443643	3076	6609	2.14857
067C07_3	19	PEPC	KB415203.1	3139	5588	Gm_13	no		25481105	25485598	2449	4493	1.83463
131K15_3	5	PEPC	KB410794.1	17043	24201	Gm_13	phosphoenolpyruvate carboxylase 3	glyma.Glyma.13G270400	36026250	36035873	7158	9623	1.34437
083F23_5	19	PEPC	KB435616.1	1583	17363	Gm_13	phosphoenolpyruvate carboxylase 3	glyma.Glyma.13G270400	36064174	36110952	15780	46778	2.96439
131K15_5	5	PEPC	KB422665.1	7469	10281	Gm_13	phosphoenolpyruvate carboxylase 3	glyma.Glyma.13G270400	36157657	36159368	2812	1711	0.608464
083F23_5	19	PEPC	KB435616.1	1588	6753	Gm_13	phosphoenolpyruvate carboxylase 1	glyma.Glyma.13G290700	37928631	37935431	5165	6800	1.31655
067C07_3	19	PEPC	KB415203.1	3100	6986	Gm_17	no		4999000	5003098	3886	4098	1.05455
083F23_5	19	PEPC	KB435616.1	1579	6765	Gm_20	no		13608672	13615887	5186	7215	1.39125
067C07_3	19	PEPC	KB415203.1	3097	6984	Gm_20	no		46431414	46439092	3887	7678	1.9753
083F23_5	19	PEPC	KB435616.1	1579	6765	Gm_6	phosphoenolpyruvate carboxylase 3	glyma.Glyma.06G229900	34422001	34429541	5186	7540	1.45391
083F23_5	19	PEPC	KB435616.1	1588	6148	Gm_6	phosphoenolpyruvate carboxylase 1	glyma.Glyma.06G277500	46403749	46410915	4560	7166	1.57149
067C07_3	19	PEPC	KB415203.1	3100	6187	Lj_2	no		41507840	41527014	3087	19174	6.21121
083F23_5	19	PEPC	KB435616.1	1581	6765	Lj_3	phosphoenolpyruvate carboxylase 3	lotja.Lj3g3v0428390	3665410	3670980	5184	5570	1.07446
083F23_5	19	PEPC	KB435616.1	1579	6765	Lj_3	phosphoenolpyruvate carboxylase 3	lotja.Lj3g3v1061390	14366113	14371543	5186	5430	1.04705
131K15_3	5	PEPC	KB410794.1	16983	22690	Lj_3	phosphoenolpyruvate carboxylase 3	lotja.Lj3g3v1061390	14435186	14458576	5707	23390	4.09848
067C07_3	19	PEPC	KB415203.1	4741	7019	Lj_4	no		30261292	30263691	2278	2399	1.05312
131K15_3	5	PEPC	KB410794.1	16910	24120	Mt_2	phosphoenolpyruvate carboxylase 1	medtr.Medtr2g076670	31905018	31930852	7210	25834	3.58308
083F23_5	19	PEPC	KB435616.1	1584	12303	Mt_2	phosphoenolpyruvate carboxylase 1	medtr.Medtr2g076670	32030870	32098878	10719	68008	6.34462
083F23_5	19	PEPC	KB435616.1	1590	6756	Mt_2	phosphoenolpyruvate carboxylase 1	medtr.Medtr2g092930	39535973	39540951	5166	4978	0.963608
083F23_5	19	PEPC	KB435616.1	1588	6134	Mt_4	phosphoenolpyruvate carboxylase 2	medtr.Medtr4g079860	30905282	30910707	4546	5425	1.19336
067C07_3	19	PEPC	KB415203.1	3099	6988	Mt_4	no		53131449	53136894	3889	5445	1.4001
083F23_5	19	PEPC	KB435616.1	1579	6781	Mt_8	phosphoenolpyruvate carboxylase 3	medtr.Medtr8g463920	22564680	22569093	5202	4413	0.848328
083F23_5	19	PEPC	KB435616.1	1588	6148	Pv_11	phosphoenolpyruvate carboxylase 1	phavu.Phvul.011G130400	29338442	29343631	4560	5189	1.13794
083F23_5	19	PEPC	KB435616.1	1579	6756	Pv_11	phosphoenolpyruvate carboxylase 3	phavu.Phvul.011G160200	42064464	42071213	5177	6749	1.30365
067C07_3	19	PEPC	KB415203.1	3097	6987	Pv_3	no		34035200	34039011	3890	3811	0.979692
083F23_5	19	PEPC	KB435616.1	1589	17363	Pv_5	phosphoenolpyruvate carboxylase 1	phavu.Phvul.005G066400	10083251	10244546	15774	161295	10.2254
131K15_3	5	PEPC	KB410794.1	17043	20643	Pv_5	no		19639141	19643262	3600	4121	1.14472
083F23_5	19	PEPC	KB435616.1	1590	6753	Pv_5	phosphoenolpyruvate carboxylase 2	phavu.Phvul.005G095300	28487317	28492602	5163	5285	1.02363
067C07_3	19	PEPC	KB415203.1	4103	6185	Pv_7	no		46735543	46738385	2082	2842	1.36503
083F23_5	19	PEPC	KB435616.1	1587	6756	Vr_2	phosphoenolpyruvate carboxylase 3	vigra.Vradi02g10170	16948232	16954470	5169	6238	1.20681
083F23_5	19	PEPC	KB435616.1	1589	17363	Vr_5	phosphoenolpyruvate carboxylase 3	vigra.Vradi05g23050	35526599	35599797	15774	73198	4.64042
067C07_3	19	PEPC	KB415203.1	3096	6987	Vr_7	no		45300686	45304900	3891	4214	1.08301
131K15_3	5	PEPC	KB410794.1	17043	22707	Vr_scaffold214	no		77292	107176	5664	29884	5.27613
083F23_5	19	PEPC	KB435616.1	1588	6148	Vr_scaffold23	phosphoenolpyruvate carboxylase 2	vigra.Vradi0023s00540	351886	356359	4560	4473	0.980921
083F23_5	19	PEPC	KB435616.1	1588	6154	Vr_scaffold236	phosphoenolpyruvate carboxylase 1	vigra.Vradi0236s00040	357255	362434	4566	5179	1.13425
067C07_3	19	PEPC	KB415203.1	3309	6183	Vr_scaffold264	no		204037	209756	2874	5719	1.98991
102A04	13	RANDOM	not analyzed	159	95225	Ad_3			5845205	6374589	95066	529384	5.56859
002B02_3, 002B02_5	4	RANDOM	KB439932.1	8081	30790	Ad_3			124577406	124640895	22709	63489	2.79576
097D16_5	11	RANDOM	AOCW01159605.1	5332	27516	Ad_7			13665361	13772715	22184	107354	4.83925
097D16_3	11	RANDOM	KB437521.1_rc	351	3875	Ad_7			14522316	14525881	3524	3565	1.01163
097D16_3	11	RANDOM	KB437521.1_rc	351	3875	Ai_10			128589114	128593364	3524	4250	1.20602
102A04	13	RANDOM	not analyzed	159	95225	Ai_3			8707768	9334212	95066	626444	6.58957
002B02_3, 002B02_5	4	RANDOM	KB439932.1	8157	30790	Ai_3			125210116	125243996	22633	33880	1.49693
097D16_5	11	RANDOM	AOCW01159605.1	5332	27516	Ai_7			13832822	13957288	22184	124466	5.61062
097D16_3	11	RANDOM	KB437521.1_rc	351	3875	Ai_7			15714241	15717556	3524	3315	0.940692
002B02_3, 002B02_5	4	RANDOM	KB439932.1	25430	30790	Ca_2			8570476	8576054	5360	5578	1.04067
097D16_5	11	RANDOM	AOCW01159605.1	11613	27516	Ca_2			28907959	28941036	15903	33077	2.07992
097D16_3	11	RANDOM	KB437521.1_rc	351	3951	Ca_2			29142924	29148150	3600	5226	1.45167
097D16_3	11	RANDOM	KB437521.1_rc	351	3951	Ca_2			30750580	30755580	3600	5000	1.38889
102A04	13	RANDOM	not analyzed	4	95215	Ca_6			23953979	24271833	95211	317854	3.33842
002B02_3, 002B02_5	4	RANDOM	KB439932.1	8089	22420	Ca_7			21271547	21288421	14331	16874	1.17745
002B02_3, 002B02_5	4	RANDOM	KB439932.1	8082	31359	Cc_11			11346546	11425889	23277	79343	3.40864
097D16_5	11	RANDOM	AOCW01159605.1	5332	27515	Cc_2			10936652	11018201	22183	81549	3.67619
102A04	13	RANDOM	not analyzed	4	95227	Cc_4			4345106	4570672	95223	225566	2.36882
097D16_3	11	RANDOM	KB437521.1_rc	351	3868	Cc_scaffold000146			99925	104204	3517	4279	1.21666
102A04	13	RANDOM	not analyzed	1	95226	Gm_11			7856387	8055918	95225	199531	2.09536
102A04	13	RANDOM	not analyzed	1	95475	Gm_12			2121072	2307373	95474	186301	1.95133
097D16_5	11	RANDOM	AOCW01159605.1	5338	27430	Gm_14			48662244	48703358	22092	41114	1.86104
097D16_3	11	RANDOM	KB437521.1_rc	347	3870	Gm_16			32324327	32328880	3523	4553	1.29236
002B02_3, 002B02_5	4	RANDOM	KB439932.1	8082	31361	Gm_18			20523558	20729559	23279	206001	8.84922
002B02_3, 002B02_5	4	RANDOM	KB439932.1	8241	30790	Gm_2			3131295	3162306	22549	31011	1.37527
097D16_3	11	RANDOM	KB437521.1_rc	347	3870	Gm_2			7087981	7106286	3523	18305	5.19586
097D16_5	11	RANDOM	AOCW01159605.1	5332	27430	Gm_2			46397095	46451932	22098	54837	2.48154
002B02_3, 002B02_5	4	RANDOM	KB439932.1	8082	22420	Gm_8			39229052	39237264	14338	8212	0.572744
097D16_3	11	RANDOM	KB437521.1_rc	351	3929	Lj_4			29454466	29458027	3578	3561	0.995249
102A04	13	RANDOM	not analyzed	4	95246	Mt_4			28003786	28303205	95242	299419	3.14377
002B02_3, 002B02_5	4	RANDOM	KB439932.1	8074	30796	Mt_5			14864909	14929275	22722	64366	2.83276
097D16_3	11	RANDOM	KB437521.1_rc	377	3919	Mt_5			33218729	33223929	3542	5200	1.4681
097D16_5	11	RANDOM	AOCW01159605.1	11627	27515	Mt_5			33426574	33480827	15888	54253	3.41472
002B02_3, 002B02_5	4	RANDOM	KB439932.1	8089	22420	Mt_8			27043910	27080790	14331	36880	2.57344
102A04	13	RANDOM	not analyzed	2	95244	Pv_11			2763065	2965675	95242	202610	2.12732
002B02_3, 002B02_5	4	RANDOM	KB439932.1	8084	22421	Pv_3			6448381	6481024	14337	32643	2.27684
097D16_3	11	RANDOM	KB437521.1_rc	347	3868	Pv_4			28410932	28417279	3521	6347	1.80261
097D16_5	11	RANDOM	AOCW01159605.1	5332	27515	Pv_8			54935407	55006824	22183	71417	3.21945
097D16_3	11	RANDOM	KB437521.1_rc	347	3870	Vr_1			25681309	25685708	3523	4399	1.24865
102A04	13	RANDOM	not analyzed	2	95225	Vr_2			2381336	2539295	95223	157959	1.65883
097D16_5	11	RANDOM	AOCW01159605.1	5332	27430	Vr_6			6824350	6902111	22098	77761	3.51892
002B02_3, 002B02_5	4	RANDOM	KB439932.1	8084	22419	Vr_scaffold73			606312	734461	14335	128149	8.93959
040A13	3	AAT_P2	not analyzed	38798	44420	Ad_6	no		75916829	76108317	5622	191488	34.0605
040A13	3	AAT_P2	not analyzed	4	64523	Ad_6	aspartate aminotransferase 5	aradu.Aradu.GKD3R	105827568	106852990	64519	1025422	15.8933
040A13	3	AAT_P2	not analyzed	38798	45808	Ai_6	aspartate aminotransferase	araip.Araip.LM0M5	92773342	95841128	7010	3067786	437.63
040A13	3	AAT_P2	not analyzed	4	64523	Ai_6	aspartate aminotransferase 5	araip.Araip.A03F3	130249385	131366879	64519	1117494	17.3204
040A13	3	AAT_P2	not analyzed	1	78339	Ca_4	aspartate aminotransferase 5	cicar.Ca_09074_gene	43624346	44071637	78338	447291	5.70976
040A13	3	AAT_P2	not analyzed	8	78339	Ca_5	no		34742179	35136125	78331	393946	5.02925
040A13	3	AAT_P2	not analyzed	39515	56459	Cc_Scaffold137572	aspartate aminotransferase 5	cajca.C.cajan_31892_gene	80729	137468	16944	56739	3.34862
040A13	3	AAT_P2	not analyzed	39515	60564	Gm_14	aspartate aminotransferase 5	glyma.Glyma.14G111800	13040372	13080960	21049	40588	1.92826
040A13	3	AAT_P2	not analyzed	5912	15823	Gm_14	aspartate aminotransferase 5	glyma.Glyma.14G111800	14092088	14450131	9911	358043	36.1258
040A13	3	AAT_P2	not analyzed	5917	12111	Gm_17	aspartate aminotransferase 5	glyma.Glyma.17G216000	35144563	35192334	6194	47771	7.71246
040A13	3	AAT_P2	not analyzed	38855	78339	Gm_17	aspartate aminotransferase 5	glyma.Glyma.17G216000	36621066	36945354	39484	324288	8.21315
040A13	3	AAT_P2	not analyzed	71005	78339	Gm_4	no		5087605	5097351	7334	9746	1.32888
040A13	3	AAT_P2	not analyzed	1	12108	Gm_4	no		5516860	5570422	12107	53562	4.42405
040A13	3	AAT_P2	not analyzed	60268	78339	Gm_6	no		4796119	4842038	18071	45919	2.54103
040A13	3	AAT_P2	not analyzed	1	12107	Gm_6	no		5223392	5285474	12106	62082	5.1282
040A13	3	AAT_P2	not analyzed	38798	64529	Lj_5	aspartate aminotransferase 5	lotja.Lj5g3v0527640	5995301	6153274	25731	157973	6.1394
040A13	3	AAT_P2	not analyzed	1	12077	Lj_5	aspartate aminotransferase 5	lotja.Lj5g3v0527640	6711432	6745384	12076	33952	2.81153
040A13	3	AAT_P2	not analyzed	1	78339	Mt_1	aspartate aminotransferase 5	medtr.Medtr1g013050	2469046	2915061	78338	446015	5.69347
040A13	3	AAT_P2	not analyzed	1	78339	Mt_3	no		49043510	49545464	78338	501954	6.40754
040A13	3	AAT_P2	not analyzed	38797	78336	Pv_1	aspartate aminotransferase 5	phavu.Phvul.001G047000	4922244	5138309	39539	216065	5.4646
040A13	3	AAT_P2	not analyzed	5880	12431	Pv_1	aspartate aminotransferase 5	phavu.Phvul.001G047000	5723809	5738502	6551	14693	2.24286
040A13	3	AAT_P2	not analyzed	60268	78336	Pv_9	no		13814864	13863188	18068	48324	2.67456
040A13	3	AAT_P2	not analyzed	6020	12108	Pv_9	no		14359289	14368845	6088	9556	1.56965
040A13	3	AAT_P2	not analyzed	6020	78336	Vr_5			18464557	18922271	72316	457714	6.32936
040A13	3	AAT_P2	not analyzed	5928	15848	Vr_6	aspartate aminotransferase 5	vigra.Vradi06g13380	31031478	31234971	9920	203493	20.5134
040A13	3	AAT_P2	not analyzed	32374	78333	Vr_6	aspartate aminotransferase 5	vigra.Vradi06g13380	32025144	32232662	45959	207518	4.51529
